# Supplementary material for: Unraveling the microRNA of Caragana korshinskii along a precipitation gradient on the Loess Plateau, China, using high-throughput sequencing
Source: PLoS One. 2017 Feb 16;12(2):e0172017. doi: 10.1371/journal.pone.0172017 (PMC5313209; doi:10.1371/journal.pone.0172017)
Supplement: S2 Table — (XLSX) [file pone.0172017.s002.xlsx]

## Sheet: Sheet1
		Supplemental Table 2 list of identified known miRNAs in the three library.
		miRNA families	HuL		YuL		DaB
			sequence	miRNA families	sequence	miRNA families	sequence
		MIR159	TTTGGATTGAAGGGAGCTCTA	MIR159	TTTGGATTGAAGGGAGCTCTA	MIR159	TTTGGATTGAAGGGAGCTCTA
		MIR166	TCGGACCAGGCTTCATTCCCC	MIR166	TCGGACCAGGCTTCATTCCCC	MIR166	TCGGACCAGGCTTCATTCCCC
		MIR396	TTCCACAGCTTTCTTGAACTT	MIR396	TTCCACAGCTTTCTTGAACTT	MIR396	TTCCACAGCTTTCTTGAACTT
		MIR167	TGAAGCTGCCAGCATGATCTGA	MIR1511	AACCAGGCTCTGATACCATGA	MIR1511	AACCAGGCTCTGATACCATGA
		MIR1511	AACCAGGCTCTGATACCATGA	MIR167	TGAAGCTGCCAGCATGATCTGA	MIR167	TGAAGCTGCCAGCATGATCTGA
		MIR482	TTTCCAATTCCGCCCATTCCTA	MIR482	TTTCCAATTCCGCCCATTCCTA	MIR482	TTTCCAATTCCGCCCATTCCTA
		MIR2118	TTACCGATTCCACCCATTCCTA	MIR2118	TTACCGATTCCACCCATTCCTA	MIR2118	TTACCGATTCCACCCATTCCTA
		MIR5770	TAGGACTATGGTTTGGACGAT	MIR1507	TTTCATTCCATACATCGTCTAA	MIR1507	TTTCATTCCATACATCGTCTAA
		MIR1507	TTTCATTCCATACATCGTCTAA	MIR168	TCGCTTGGTGCAGGTCGGGAA	MIR156	TTGACAGAAGAGAGTGAGCAC
		MIR156	TTGACAGAAGAGAGTGAGCAC	MIR156	TTGACAGAAGAGAGTGAGCAC	MIR168	TCGCTTGGTGCAGGTCGGGAA
		MIR168	TCGCTTGGTGCAGGTCGGGAA	MIR1510	TTGTTTTACCCATTCCTCCAA	MIR1510	TTGTTTTACCCATTCCTCCAA
		MIR1510	TTGTTTTACCCATTCCTCCAA	MIR393	TCCAAAGGGATCGCATTGATCC	MIR172	GTAGCATCATCAAGATTCACA
		MIR398	TGTGTTCTCAGGTCGCCCCTG	MIR172	GTAGCATCATCAAGATTCACA	MIR393	TCCAAAGGGATCGCATTGATCC
		MIR319	TTGGACTGAAGGGAGCTCCC	MIR164	TGGAGAAGCAGGGCACGTGCA	MIR164	TGGAGAAGCAGGGCACGTGCA
		MIR393	TCCAAAGGGATCGCATTGATCC	MIR171	TTGAGCCGCGTCAATATCTCA	MIR399	CCAAAGGAGAGTTGCCCTGCA
		MIR172	GTAGCATCATCAAGATTCACA	MIR4376	TACGCAGGAGAGATGATGCCG	MIR6478	CCGACCTTAGCTCAGTTGGT
		MIR164	TGGAGAAGCAGGGCACGTGCA	MIR391	TACGCAGGAGAGATGATGCCG	MIR4376	AGCATCATATCTCCTGCATACT
		MIR4376	TACGCAGGAGAGATGATGCCG	MIR1527	CTAACTCAACCCTACAAAACCGGC	MIR5139	CGTAACCTGGCTCTGATACCA
		MIR391	TACGCAGGAGAGATGATGCCG	MIR1514	TTCATTTTTAAAATAGGCATTG	MIR1527	CTAACTCAACCCTACAAAACCGGC
		MIR171	TTGAGCCGCGTCAATATCTCA	MIR6478	CCGACCTTAGCTCAGTTGGT	MIR1514	TTCATTTTTAAAATAGGCATTG
		MIR399	TGCCAAAGGAGAGTTGCCCTG	MIR5139	CGTAACCTGGCTCTGATACCA	MIR894	CGTTTCACGTCGGGTTCACCA
		MIR157	TTGACAGAAGATAGAGAGCAC	MIR399	TGCCAAAGGAGAGTTGCCCTG	MIR171	TTGAGCCGCGTCAATATCTCA
		MIR4416	TCTGGGTGAGAGAAACACGTA	MIR319	TTGGACTGAAGGGAGCTCCC	MIR319	TTGGACTGAAGGGAGCTCCC
		MIR6478	CCGACCTTAGCTCAGTTGGT	MIR160	TGCCTGGCTCCCTGTATGCCA	MIR391	TACGCAGGAGAGATGACGCCG
		MIR1514	TTCATTTTTAAAATAGGCATTG	MIR4416	CTGGGTGAGAGAAACACGTAT	MIR162	TCGATAAACCTCTGCATCCAG
		MIR5559	TACTTAGTGAATTGTTGGATC	MIR162	TCGATAAACCTCTGCATCCAG	MIR2199	TGATACACTAGCACGGGTCAC
		MIR162	TCGATAAACCTCTGCATCCAG	MIR894	CGTTTCACGTCGGGTTCACCA	MIR160	TGCCTGGCTCCCTGTATGCCA
		MIR5139	CGTAACCTGGCTCTGATACCA	MIR169	CAGCCAAGGATGACTTGCCGG	MIR8175	ATCCCCGGCAACGGCGCCA
		MIR160	TGCCTGGCTCCCTGTATGCCA	MIR8175	CGATCCCCGGCAACGGCGCCA	MIR4416	CTGGGTGAGAGAAACACGTAT
		MIR5261	CGATTGTAGATGGCTTTGGCT	MIR398	TTGTGTTCTCAGGTCACCCCT	MIR5770	TAGGACTATGGTTTGGACGAT
		MIR894	CGTTTCACGTCGGGTTCACCA	MIR2199	TGATACACTAGCACGGGTCAC	MIR8155	CGTAACCTGGCTCTGATACCA
		MIR2199	TTTGATACACTAGCACGGGTC	MIR8155	CGTAACCTGGCTCTGATACCA	MIR5261	CGATTGTAGATGGCTTTGGCT
		MIR530	TGCATTTGCACCTGCACTTTA	MIR5261	CGATTGTAGATGGCTTTGGCT	MIR157	TTGACAGAAGATAGAGAGCAC
		MIR4415	TTGATTCTCATCACAACTTGG	MIR5281	CTCTTATATATAGGACCGGAGGGA	MIR398	TGTGTTCTCAGGTCGCCCCTG
		MIR169	CAGCCAAGGATGACTTGCCGG	MIR395	TGAAGTGTTTGGGGGAACTCT	MIR5281	CTCTTATATATAGGACCGGAGGGA
		MIR1527	CTAACTCAACCCTACAAAACCGGC	MIR5072	CGTTCCCCAGCGGAGTCGCCA	MIR5072	CGTTCCCCAGCGGAGTCGCCA
		MIR394	TTTGGCATTCTGTCGACCTCC	MIR4407	TTAGAGGAAACAGCACTTGTAC	MIR169	CAGCCAAGGATGACTTGCCGG
		MIR8175	CGTTCCCCGGCAACGGCGCCA	MIR5232	TTGATACGTGTCGCTCTCACC	MIR165	TCGGACCAGGCTTCATCCCCC
		MIR8155	CGTAACCTGGCTCTGATACCA	MIR5559	TACTTAGTGAATTGTTGGATC	MIR403	TTAGATTCACGCACAAACTTG
		MIR165	TCGGACCAGGCTTCATCCCCC	MIR394	TTTGGCATTCTGTCCACCTCC	MIR394	TTGGCATTCTGTCCACCTCC
		MIR4407	TTAGAGGAAACAGCACTTGTAC	MIR165	TCGGACCAGGCTTCATCCCCC	MIR4407	TTAGAGGAAACAGCACTTGTAC
		MIR5232	CGTGTCGCTCTCACCTGGAGC	MIR157	TTGACAGAAGATAGAGAGCAC	MIR2111	TAATCTGCATCCTGAGGTTT
		MIR408	ATGCACTGCCTCTTCCCTGGC	MIR2111	TAATCTGCATCCTGAGGTTT	MIR5205	GTCTTATATTAAGGGACGGAGGGA
		MIR5072	CGTTCCCCAGCGGAGTCGCCA	MIR403	TTAGATTCACGCACAAACTTG	MIR5674	TCAATGATTGTGCTGTACATT
		MIR5281	CTCTTATATATAGGACCGGAGGGA	MIR5205	GTCTTATATTAAGGGACGGAGGGA	MIR5232	CGTGTCGCTCTCACCTGGAGC
		MIR397	ATTGAGTGCAGCGTTGATGAA	MIR5674	TCAATGATTGTGCTGTACATT	MIR1130	GTCTTATATTAAGGGACGGAGGGA
		MIR403	TTAGATTCACGCACAAACTTG	MIR530	TGCATTTGCACCTGCACTTTA	MIR6300	GTCGTTGTAGTATAGTGGTA
		MIR2119	TCAAAGGGAGGTGTGGAGTAG	MIR1130	GTCTTATATTAAGGGACGGAGGGA	MIR395	TGAAGTGTTTGGGGGAACTCT
		MIR395	TGAAGTGTTTGGGGGAACTCT	MIR5284	AGGGACTAAAAGTGGAAGAATCTT	MIR530	TGCATTTGCACCTGCACTTTA
		MIR5674	TCAATGATTGTGTTGTACATT	MIR6300	GTCGTTGTAGTATAGTGGTA	MIR5284	AGGGACTAAAAGTGGAAGAATCTT
		MIR390	AAGCTCAGGAGGGATAGCGCC	MIR390	AAGCTCAGGAGGGATAGCGCC	MIR408	ATGCACTGCCTCTTCCCTGGC
		MIR5284	AGGGACTAAAAGTGGAAGAATCTT	MIR5741	TACTTTAGGGACTAAATTGATGGT	MIR5291	GTAATGGATGGATTGGATGGA
		MIR384	TTGGCATTCTGTCCACCTCC	MIR5291	TGTAATGGATGGATTGGATGGATT	MIR5741	TTTGGGGACTAAATTGATGGT
		MIR5205	GTCTTATATTAAGGGACGGAGGGA	MIR1122	GTCTTATATTAAGGGACGGAGGGA	MIR384	TTGGCATTCTGTCCACCTCC
		MIR529	TTGACAGAAGAGAGAGAGCAC	MIR384	TTGGCATTCTGTCCACCTCC	MIR5559	TACTTAGTGAATTGTTGGATC
		MIR2111	TAATCTGCATCCTGAGGTTT	MIR1120	GTCTTATATTAAGAGACGGAGGGA	MIR1122	GTCTTATATTAAGGGACGGAGGGA
		MIR1130	GTCTTATATTAAGGGACGGAGGGA	MIR5272	AAGTGATTTATGTTTGGATACATT	MIR390	CGCTATCCATCCTGAGTTTCA
		MIR6300	GTCGTTGTAGTATAGTGGTA	MIR5208	ATTAACCTGGATGCTGTGAGTTTG	MIR5272	ATGTAAAGTGATTTATGTTTGGAT
		MIR5291	ATGGATGGATTGGATGGATTTTCT	MIR2218	TTTCCGATTCCGCCCATTCCTA	MIR1120	TGCTTATATTTTGAGACGGAG
		MIR5741	ACTTTAGGGACTAAATTGATGGTT	MIR4403	CACCGGACACGACACGGACACGGA	MIR7767	CCCCAAGATGAGTGCTCTCC
		MIR5248	TTTAGTTGGCATGCTTTCAGG	MIR2916	TGGGGGCTCGAAGACGATCAGA	MIR5368	CCAAGGGACAGTCTCAGGTAGACA
		MIR1122	GTCTTATATTAAGGGACGGAGGGA	MIR5248	AACTTTTTAGTTGGCATGCTT	MIR4403	CACGGACACCGGACACGACACGGA
		MIR5272	ATGTAAAATGATTTATGTTTGGAT	MIR818	CCTTATAATTTGGGACGGAGG	MIR2916	TCGAAGACGATCAGATACCG
		MIR5234	ATTGATTTTGTTGTGGATGGC	MIR5234	TTGATTTTGTTGTGGATGGCA	MIR4995	AGGCAGTGGCTTGGTTAAGGGA
		MIR1120	TGCTTATATTTTGAGACGGAG	MIR170	TATTGGCCTGGTTCACTCAGA	MIR5208	TAACCTGGATGCTGTGAGTTTGTT
		MIR5208	TAACCTGGATGCTGTGAGTTTGTT	MIR5267	ATAGGGATTTGCTAGAATGCACCC	MIR2218	TTTCCGATTCCGCCCATTCCTA
		MIR1515	TCATTTTTGCGTGCAATGATCC	MIR6224	CTTATATATTGGGACGGAGGGAGT	MIR529	TTGACAGAAGAGAGAGAGCAC
		MIR2218	TTTCCGATTCCGCCCATTCCTA	MIR5770	TAGGACTACGGTTTGGACGAT	MIR5248	AACTTTTTAGTTGGCATGCTT
		MIR4403	ACGGACACCGGACACGACACGGAC	MIR1436	CTCCTACATTTTGGGACGGAGGGA	MIR5234	TTGTTGTGGATGGCAGAAGGC
		MIR2109	TGCGAGTGTCTTCACCTCTGAG	MIR1863	AATAAGCTCTGATACCATATTAGG	MIR1515	TCATTTTTGCGTGCAATGATCC
		MIR5267	TTTGCTAGAATACACCCACCTA	MIR5368	CCAAGGGACAGTCTCAGGTAGAC	MIR6224	CTTATATATTGGGACGGAGGGAGT
		MIR7767	CCCCAAGATGAGTGCTCTC	MIR4995	AGGCAGTGGCTTGGTTAAGG	MIR397	ATTGAGTGCAGCGTTGATGAA
		MIR5368	CCAAGGGACAGTCTCAGGTAGACA	MIR2119	TCAAAGGGAGGTGTGGAGTAG	MIR818	CCTTATAATTTGGGACGGAGG
		MIR2916	CTCGAAGACGATCAGATACCGT	MIR529	TTGACAGAAGAGAGAGAGCAC	MIR170	TATTGGCCTGGTTCACTCAGA
		MIR1863	AATAAGCTCTGATACCATATTAGG	MIR5245	TCTACATCGTAGAACACCGGC	MIR5256	TTAATGGGTTTTGTAAGATTA
		MIR6224	CTTATATATTGGGACGGAGGGAGT	MIR5256	TTAATGGATTATGCAAGATTC	MIR8021	ACTCAAGGCTCGAACTCGAGACCT
		MIR5245	TCTACATCGTAGAACACCGGC	MIR4413	TCAATAAGGGAATTGTAAGTT	MIR5267	AAAGGGATTTGCTAGAATACACCC
		MIR5256	TTAATGGATTATGCAAGATTC	MIR7767	CCCCAAGATGAGTGCTCTC	MIR2109	TGCGAGTGTCTTCACCTCTGAG
		MIR1436	CTCCTACATTTTGGGACGGAGGGA	MIR408	ATGCACTGCCTCTTCCCTGGC	MIR4415	TTGATTCTCATCACAACTTGG
		MIR4413	TCAATAAGGGAATTGTAAGTT	MIR1515	TCATTTTTGCGTGCAATGATCC	MIR1436	CTCCTACATTTTGGGACGGAGGGA
		MIR818	CCTTATATTAAGGGACGGAGG	MIR2109	TGCGAGTGTCTTCACCTCTGAG	MIR5745	TGATGTGACAACATATCATTGGAT
		MIR4995	GGCAGTGGCTTGGTTAAGGGA	MIR5745	GACGTGACAAAACATCATTAGATG	MIR1863	AACTTGGCTGATGGATTACGT
		MIR9749	TTAGCTTCTTTCAACTTTCCT	MIR8021	ACTCAAGGCTCGAACTCGAGACCT	MIR5054	TTCCCCACAGACGGCGCCA
		MIR158	TCCCAAATGTAGACAAAGCA	MIR5054	TTCCCCACAGACGGCGCCA	MIR158	TCCCAAATGTAGACAAAGCA
		MIR5244	TCAAATGAAGATTGTTGGTC	MIR845	GGCTCTGATACCAATTGTTGGGGA	MIR4413	TCAATAAGGGAATTGTAAGTT
		MIR2650	TTAAATATGTTTTTAGTCCCT	MIR2655	TTCATTTAGGTCCCTTAAGTT	MIR1171	GAGTGGAATGGAGTGGAGTGGAGC
		MIR5054	TTCCCCACAGACGGCGCCA	MIR4415	TTGATTCTCATCACAACTTGG	MIR5245	ACATCGTAGAACACTGGCAGC
		MIR5745	ATTTATATGCACCGTCAGTGT	MIR2650	ATTTAAATATGTTTTTAGTCCCTA	MIR2655	TTCATTTAGGTCCCTTAAGTT
		MIR2655	TTCATTTAGGTCCCTTAAGTT	MIR158	TCCCAAATGTAGACAAAGCA	MIR2650	GTTAAATATGTTTTTAGTCCCTA
		MIR5230	TCCAAATCTTGAATCAGTTGG	MIR1171	GAGTGGAGTGGAGTGGAGTGGAGC	MIR9749	TTTTAGCTTCTTTCACCTTTC
		MIR8021	ACTCAAGGCTCGAACTCGAGACCT	MIR161	TGAAAGTGACTACATCGGGGT	MIR845	GGCTCTGATACCAATTGTTGGGGA
		MIR7514	AAAGTGATAAGTAAGATCGTCTCC	MIR6220	CCTTATAATTTGGGACGGAGG	MIR5181	TTTGGATTGAAGGGAGTA
		MIR161	TGAAAGTGACTACATCGGGGT	MIR6173	CCTAGCCGTAAACGATGGATACT	MIR6173	CTAGCCGTAAACGATGGATACT
		MIR845	ACGGCTCTGATACCAATTGTTGGG	MIR5181	ATCCAAAATCAGTGTCGGGGA	MIR3630	TTGGGAATCTCTCTGATGCAT
		MIR2645	TCTAGAGACGAGCATATCTTG	MIR9749	TTAGCTTCTTTCACCTTTCCT	MIR7514	AAAGTGATAAGTAAGATCGTCTCC
		MIR5213	TACGAGTGTCTTCACCTCTGAA	MIR1509	TTAATCAGGGGAATCACGGTTG	MIR1509	TTAATCAGGGGAATCACGGTTG
		MIR7701	ATTCAATGAATCTAAAAAGT	MIR3630	ATGGGAATCTCTCTGATGCGT	MIR161	TTGAAAGTGACTACATCGGGG
		MIR3630	TGGGAATCTCTCTGATGCAT	MIR3514	TCACCGTTAAGACAGAAACCTT	MIR5049	AATAATAAAGATCGGAGGGAG
		MIR3514	TCACCGTTAAGACAGAAACCTT	MIR5255	CATGATTTGATAGAGGACATG	MIR5244	CTATCTGATGATGATTGTTGG
		MIR4414	TGTGAATGATGCGGGAGCTAA	MIR5083	AGACTACAATTATCTGATCA	MIR7782	GAAACCTGCTCTGATACCA
		MIR5255	TTACATGACTTGATTGAGGAC	MIR5230	TCCAAATCTTGAATCAGTTGG	MIR5213	TACGAGTGTCTTCACCTCTGAA
		MIR6173	CTAGCCGTAAACGATGGAT	MIR862	GCTGGATGCTTTTGAAGGAAC	MIR5287	TTTTTGCTTATATAAGAGACC
		MIR5181	TTTGGATTGAAGGGAGTA	MIR7701	TTGAATGAATCTGAAAAGTAA	MIR6220	CCTTATAATTTGGGACGGAGG
		MIR1171	GAGTGGAGTGGAGTGGAGCGGAGC	MIR7782	AAACCTGCTCTGATACCA	MIR5230	TCCAAATCTTGAATCAGTTGG
		MIR5287	TTTTTGCTTATATAAGAGACCGGA	MIR5049	GTATATAGGAACGGAGGGA	MIR3514	TCACCGTTAAGACAGAAACCTT
		MIR7782	AAACCTGCTCTGATACCA	MIR5287	TTTTTGCTTATATAAGAGACCGGA	MIR5077	TTCTTCACGTCGGGTTCACCA
		MIR5083	CAGACTACAATTATCTGATCA	MIR5244	TATCAGATGAAGATTGTTGGT	MIR4349	TCCCACATTGGCTAGAGATAAGGC
		MIR5168	TCGGACCAGGCTTCAATCCCC	MIR4349	TCCCACATTGGCTAGAGATAAGGC	MIR5083	AGACTACAATTATCTGATCA
		MIR170	TATTGGCCTGGTTCACTCAGA	MIR5077	TTCTTCACGTCGGGTTCACCA	MIR5568	CTTACATTTTGGGACGGAGGGAGT
		MIR8602	TGCGCAGGAGAGATGATGCCG	MIR5290	TATTTAGGAGAGAGATAGACAC	MIR5168	TCGGACCAGGCTTCAATCCCC
		MIR1509	TTAATCAGGGGAATCACGGTTG	MIR7514	AAAGTGATAAGTAAGATCGTCTCC	MIR5231	TATGTCAGTAGATAAGCTCAAATA
		MIR2642	TGAGTCTCATCAAATCATGTGGGT	MIR2666	CGAAAGTGAGGCTATCAAGAA	MIR5241	TGAATGGAGAAGTGCATTGGC
		MIR6024	TAGCAAGAGTTGTTTTCCCTA	MIR5213	TGCGTGTGTCTTCACCTCTGAA	MIR5255	CTTGATTGAGGACATGGGTAG
		MIR6220	CCTTATAATTTGGGACGGAGG	MIR2089	TATTTTACCCATTCCTCCAAT	MIR2642	TGAGTCTCATCAAATCATGTGGGT
		MIR5174	TTATGGAACGGAGGGAGTAGC	MIR477	ACTCTCCCTCAAGGGCTTCCGA	MIR5773	ATTTAAAAGGTTCAGTTTGGTCCT
		MIR2089	TATTCCACCAATTCCATGGAT	MIR5168	TCTCGGACCAGGCTTCACTCC	MIR6281	AGAGATAGAGAGAGAGAGAGAGA
		MIR5049	GTATATAGGAACGGAGGGAG	MIR5174	TTACTCCCTCCATTCTGTGAA	MIR5290	ATTTAGGAGAGAGATAGACACA
		MIR5228	CTGGTGTACAACTTGATGGAG	MIR2645	TTTCTAGAGACGAGCATATCT	MIR7701	ATTCAATGAATCTAAAAAGT
		MIR5077	TTCTTCACGTCGGGTTCACCA	MIR8602	CGCAGGAGAGATGATGCCGT	MIR827	ATGACCTTCAACAAACTCTTT
		MIR5773	TTTTAAAAGGTTCAGTTTGGT	MIR5231	ATGACAGTAGATAAGCTCAAATAA	MIR2089	TTATTTTACCCATTCCTCCAA
		MIR5231	TTATGTCAGTAGATAAGCTCAAAT	MIR5228	TTGGTGTACAACTTGATGGAG	MIR2645	TCTAGAGACGAGCATATCTTG
		MIR5252	CTTGAAAGTTCACTGAAGTCT	MIR5568	CTTACATTTTGGGACGGAGGGAGT	MIR2666	AGTGAGGCTATCAAAGATATT
		MIR4349	TCCCATATTGGCTAGAGGTAAGGC	MIR5773	AATTTTTAAAAGGTTCAGTTTGGT	MIR5228	TTGGTGTACAACTTGATGGAGA
		MIR4388	AATTTTAGGGACTAAATTGACAGC	MIR2642	TGAGTCTCATCAAATCATGTGGGT	MIR8743	TATTAAAAGTTACAAATTGGT
		MIR5242	GAAACAAGCTATGTCAAGGAA	MIR6024	TAGCAAGAGTTGTTTTCCCTA	MIR9493	ATTATGAAACGGAGGGAGTA
		MIR2666	AAAGTGAGGCTATCAAAGATA	MIR6281	GTTAGAGATAGAGAGAGAGAGA	MIR1525	GTTAAATATGTTTTTAGTCCCTA
		MIR5290	TATTTAGGAGAGAGATAGACAC	MIR827	ATGACCTTCAACAAACTCTTT	MIR4414	TGTGAATGATGCGGGAGCTAA
		MIR5568	CTTACATTTTGGGACGGAGGGAGT	MIR397	ATTGAGTGCAGCGTTGATGAA	MIR5242	AAGAAACAAGCTATGTCAAGG
		MIR1128	CTATTACTCCCTCCGTTCCAAAA	MIR4414	TGTGAATGATGCGGGAGCTAA	MIR824	TAGACCATTTGTGAGAAGGGA
		MIR7528	AAATGCTAATCTGAGGCTC	MIR5175	GTATATAGGAACGGAGGGA	MIR5021	GGAGAAGAAGAAGAAGAAGAGAGT
		MIR2609	TTAGAAGTAATAGGTTCGCAC	MIR5242	AGAAACAAGCTATATCAAGGA	MIR5048	TTTGCAGGTTTTAGGTCTAAGT
		MIR6164	AAAATGAGACGGAGGGAGT	MIR5241	TGAATGGAGAAGTGCATTGGC	MIR5174	TTAAGGGACGGAGAGAGTACT
		MIR6281	GAGAGAGAGAGAGAGAGTGAGA	MIR414	CTCATCACCCTCGTCCTCATC	MIR1128	TTACTCCCTCCGTCCCACAAA
		MIR1533	ATAATAATAATAATAATAATA	MIR4388	TTTCAAATGTTAGGGACCAAA	MIR4350	AAATGATTTTGTATTGTTGGT
		MIR1882	TTACATTCAAGGTCATTTCTT	MIR472	TTTCCAATTCCGCCCATA	MIR4388	AATTTTAGGGACCAAGTTGACAGC
		MIR5171	TTAATATGAGACGGAAGGAGT	MIR8005	TTAGAGTTTAGGGTTTAGGGTTTA	MIR5282	TTTGTGACGGAATTAGTGAC
		MIR5241	TGAATGGAGAAGTGCATTGGC	MIR822	TGCGGGAAGCATTTGCACATG	MIR5653	TGGGTTGAGTTGGGTTGAGTGGG
		MIR5282	TAGTGACGGAATTAGAGACGGATT	MIR1118	GTTATGGAATAGAGGGAGTATG	MIR5654	AATATAAATCACAAGCATCAT
		MIR535	TTGACAAAGAGAGTGAGCAC	MIR1127	GACAAATATTACTGGACGGAGGGA	MIR5658	GATGATGATGATGATGATGAACT
		MIR6171	TGTGGATTGCAGAAGGCTTAG	MIR1439	ATATTTTGGGACGGAGGGAGTATT	MIR6164	TATATGGAAACGGAGGGAGTA
		MIR779	TTTGCTATTTTGCTGCTCATT	MIR1533	ATAATAATAATAATAATAATA	MIR6171	TGTGGATTGCAGAAGGCTTTT
		MIR1127	GTTAACTACTCCCTCCGTCCCAAA	MIR2618	TGAATTCAATTTACGGACGTT	MIR812	AAGTAACGGTCAAATGTTAGACAC
		MIR1133	ATCATATACTCCCTCCGTCCCACA	MIR5198	GAGACGGGGAAAGAGATTGAGGGA	MIR1118	TTTGGATTGGAGGGAGTA
		MIR1439	TTTGGGACGGAGTGAGTATTTAAT	MIR5258	TTTTCAAATGAGAAGGAAGAT	MIR1439	ATATTTTGGGACGGAGTGAGTAAT
		MIR1525	GTTAAATATGTTTTTAGTCCCT	MIR5282	TTTGTGACGGAATTAGTGACGGA	MIR1873	TCTCAACATGGTATCAGAGCA
		MIR9493	ATGAAACGAAGGGAGTAGTT	MIR5373	TCTTGATTCTAGACGATGTTT	MIR2119	TCAAAGGGAGGTGTGGAGTAG
		MIR2678	TGAAATTGTTGCGTGTGTCTT	MIR5538	TGAACTCAATCACTTGCTGCC	MIR3623	ACAAGTTCATCCAAACACCAA
		MIR3629	GGTGAGAGAATGTAGGAAGAG	MIR5654	AATATAAATCACAAGCATCAT	MIR5171	ACTTAATATGGAACGGATGAAGTA
		MIR4350	AAATGATTTTGTATTGTTGG	MIR6232	TTTTTGGTTCATTGAATTTT	MIR5225	ACGTAGGAGAGATGACGCCGT
		MIR478	TTGACGTGTCTTCAATTTTTTGGG	MIR6483	TTATTGTAAAAATTTTCAGAAT	MIR5237	AAAGATTTAGTTGGGATGCA
		MIR5373	AAGGTTCTCTTGATTCTAGACGAT	MIR6485	TTAGGATGTAGAAGATCATAACAT	MIR5740	CCTGAACAGAAGGAACTTTTGGCT
		MIR5740	CCTGAACAGAAGGAACTTTTGGCT	MIR7533	GAGTGGATGAAGAGAAGCT	MIR5752	ACACATTGTTTGGTTTAGTAGAA
		MIR5780	TTTTGAGTTTCTGATTAACT	MIR824	TAGACCATTTGTGAGAAGGGA	MIR6024	TAGTAGCAAGAGTTGTTTTCC
		MIR7504	AAAAGAAATCTGATTTGTAAT	MIR837	TTGCTTGTTTTGTTCAAGA	MIR6169	CTATTTCTCTTTTCTTTCTCA
		MIR7516	CGCGGGTGTCTTCACCTCTGAA	MIR839	TCTTCACCGACCTTTCATCGT	MIR6232	ATTTTTTTGGTTCATTGAATA
		MIR7731	ATAGCTTTGCACTGGACTTT	MIR8586	TTTCTCATAACAACAGAGGAT	MIR7504	AATAAAAACTGATTTGTCATTATT
		MIR839	TCTTCACCGACCTTTCATCGT	MIR8743	TATTAAAAGTTACAAATTGGT	MIR7528	GCCAAAATGCTAATCTGAGGCT
		MIR8743	TATTAAAAGTTACAAATTGGT	MIR9724	ATAGTGGCTAAATAGAATATA	MIR815	GGATTCAGGAGATTGAGAAGAT
		MIR163	TTGAAGAGGACTTGGAACTTCGAT	MIR1128	TACTCCCTCCGTCCCAAAATA	MIR828	TCTTGCTCAAATGAGTATTCCA
		MIR1873	TCTCAACATGGTATCAGAGCA	MIR1525	TTTTGGGTTAAATATGTTTTTAG	MIR1094	CATTTACTTCTCTGTTCCGC
		MIR2671	AAAAGTTTCGAGTCGGTCCCAT	MIR163	TTGAAGAGGACTTGGAACTTCGAT	MIR1133	TCAATCATATACTCCCTCCGT
		MIR3522	TGACCAAATGAGCTGCTGAC	MIR1882	ATTCAAGGTCATTTCTTCAGG	MIR1159	GCCGATGGAGACCGATGA
		MIR3946	AGAGAAAGAGAAGAGAGAAAAAA	MIR2275	AGTGAGCGTTGGAGGAAGGA	MIR1533	ATAATAATAATAATAATAATA
		MIR400	TATGAGAGTATTATAAGTCAC	MIR2586	GAGTATCCGGGCTTCATAGAT	MIR1862	TCATTGTGGGACGGAGGGA
		MIR479	GAGCCGAACCAATATCACTC	MIR2609	TTTAGAAGTAATAGGTTCACA	MIR1882	CATTCAAGGTCATTTCTTCAG
		MIR5162	GAAAAGACCAAAATACCCCTA	MIR2673	CCTCTTCCTCTTCCTCCTCCTCA	MIR2618	TGAATTCAGTTTGCGTACGTT
		MIR5175	TATAGGAACGGAGGGAGTACT	MIR5021	AATGGAGAAGAAGAAGAAGAAA	MIR2673	TCTTCCTCTTCCTCTTCTACGTCC
		MIR5211	CTGTCGCAGGAGAGATGGCAC	MIR5171	ACTTATTATGGGACGGAAGGAT	MIR3699	TTCTGGACTGAAGATAGAC
		MIR5251	ATCTAGTTGGTGTCTTGATGA	MIR5237	CAAAAGATTTAGTTGGGATGCATT	MIR3946	GTTTTGTAGAGAATGAGAAGAGA
		MIR5258	TGAGAAGGAAGATATTGATAA	MIR5337	ATTTCTAATTACTTGTCAT	MIR414	TTCATCATTATCGTCATGATC
		MIR5280	GGGCCGGGTTGGGTTGGG	MIR535	TTGACGAAGAGAGTGAGCAC	MIR4234	CTTAAAATCAGTTTGAAA
		MIR5297	TATCGGATAAATATTTTTCA	MIR5380	AATGCTGAAGATGAAGAGTTA	MIR447	ATTTGGGACGAGATGTTTTGTT
		MIR5337	TCAAATTACTTGTCATTTTAG	MIR5528	CCAAGCCGGATTTAGATG	MIR5155	ACTTTATTACCATTGTAAGA
		MIR5492	GGAGAATAGATATGGTGGGG	MIR6171	GCTGTGGATTGCAGAAGGC	MIR5175	GTATATAGGAACGGAGGGA
		MIR5642	CGATTGTAGGGCTTTGGCT	MIR6248	CTTATATTTAGGGATGGAGGTAGT	MIR5252	CTTGAAAGTTCACTGAAGTCT
		MIR5653	TCACGGGTTGAGTTGAGTTGAGTT	MIR6295	CTTGTGGACAGAAGCTGATTCAGC	MIR5297	TATCGGATAAATATTTTTC
		MIR5658	GATGATGATGATGATGATAAAGAA	MIR7484	TTTTATATAACGTGTAGGGCC	MIR5302	TTTCAACTACAGCATGATTT
		MIR5760	TGCTTTAAGGATATTAGTTAAGGAT	MIR7486	CATGTGGAAGGAAATCGCTAC	MIR5373	TTTTGATTCTGGATGATGTT
		MIR6113	CTCTGAAACTTAAGAACACATT	MIR7504	ATAAAAACTCTGATTTGTCA	MIR5641	CAAGATGTTAGAATTAGGGA
		MIR6167	CTACCCAGGTGGCAGCTTTGAC	MIR7516	TGCGGGTGTCTTCACCTCTGAAC	MIR5760	TGCTTTAAGGACATTAGTTAAGGA
		MIR6232	TTTTTTTGGTTCATTGAATA	MIR7539	CGAGAGAGAGAGCGACGAT	MIR5998	TTTTGTTTTGTTTTTTGTTT
		MIR6470	AAGCTCTGATATCATATTAAAATT	MIR7783	ATAGGCTCTGATACCATGA	MIR6186	GAGATGAGAGAGAGGAGA
		MIR7748	AATGGTCAAAGAGAATCTAA	MIR812	CACTTATAATGGGACGGAGAGA	MIR6483	TCTTATTGTAAAAATTTTCA
		MIR8024	ATTTGGAGGATTTGAAATT	MIR8717	TTGGTTGTTCTGATTCTT	MIR6485	TAGGATGTAGAAGATCATAACA
		MIR824	TAGACCATTTGTGAGAAGGGA	MIR9493	TTATGAAACGGAGGGAGTAGT	MIR7516	TGCGCGTGTCTTCGCCTCTGAA
		MIR855	GAGCAATAGCTAAAGAAAA	MIR9764	TCTCTTAATTTCTCTCTT	MIR7714	TAATATGGACCGAAGGGAGT
		MIR8586	ATTTCTCATAACAACAGAGGA	MIR1023	CCACCCTCTCCGTTTCCA	MIR8005	TTAGGGTTTATAGTTTAAGGT
		MIR9734	ATGAGGTTTTTGTTGCTTA	MIR1134	ACAACAACAACAAGAGGAGA	MIR8174	TCATGTTTATAGAGAAGCTAA
		MIR1085	ATGATTTATATGTGTTGTAGG	MIR1140	CTAAACCAAACGGACCCATGG	MIR859	TTTTTGATTTTATAATAGATAGAT
		MIR1134	AAGAGGAAGAAGATTGGGG	MIR1320	TTTTGAAACGGAGGAATTTT	MIR9662	TTGAACATCCCAGAGCCACCG
		MIR1168	GAAGCACTGAAGGCAAAGA	MIR1446	TTCTGAACTCTCTCCCTCTTG	MIR1044	CAAATATGCCCTTCAAACT
		MIR1512	TAACTGAAAATTTTTAAAGT	MIR1513	TTAGTATTAAATTTGTATAA	MIR1085	ATGATTTATATGTGTTGTAGG
		MIR1516	TATAAACTCTTTTGAGACCTT	MIR1516	AGTTATAAACTCTTTTGAGATCTT	MIR1088	TAGACAGAAGATAGAGAGCAC
		MIR1847	TGCATTTTTCAGTTGTGGC	MIR1854	AATTTGGGGATTTGCTGATTTTA	MIR1134	ACAACAACAACATCAAGAAGA
		MIR1854	TGGTGAAATTTGTAGTTTT	MIR1862	TATATATTTTGGGACGGAGGGA	MIR1311	TTTCCAGTTCCGCCCATTC
		MIR1875	GAATGGAGTGAAGTGGAACA	MIR1879	GTGTTTGGTTTAGGGGAGA	MIR1512	AACTGTGAATTCTTAAAGTA
		MIR1887	TCACTTAGATTGTTCATA	MIR1888	TGAGATTGGTGAAGAAAA	MIR1518	AAAATGTGTTGGAAAGAGAATATC
		MIR1888	AAGGTTTCTGAAGAAAGA	MIR2083	TGAGAGATGGGCGAGTGC	MIR1520	TTGTCTAGTGTCATGTTCTGA
		MIR2102	CGGTTCCGGCGGCGTCCG	MIR2102	GCCGCCGCCGCCACCACC	MIR1522	ACAATTTTCTTGCTTAAAATGAAA
		MIR2593	ATTGAATGAACCTAGAAAG	MIR2590	GACTGACATGGCAGAATAATG	MIR163	TTGAAGAGGACTTGGAACTTCGAT
		MIR2601	ATTTGGTATCACTTTGGTCCCTGA	MIR2592	AAAAAAACAGGACTCAATCATT	MIR1855	GGAATAGACAAGAGATGGA
		MIR2634	TACTCAGTTTGTTGCTGACAT	MIR2593	ATTAATGAACCTAGAAAGTA	MIR1871	AAAATATGGCTCTGATATCATGTT
		MIR2675	CAAAATGAGACATATTTGCAGGGA	MIR2600	ATTGTGGCATTGTCATGGGTC	MIR1878	AGTTTTCAGATTGGGTTTA
		MIR2938	TCTTTTGAGAGGGTTTGAGTT	MIR2630	TTTTGGTTCTTGTTATTTTGT	MIR1879	ATGTGTTTGGTTTAGCGGTG
		MIR3439	TAATTTTGGGCTTTCGAAAG	MIR2657	TTATTTCATCTATTTTGTTATT	MIR1886	TGAGATGAAATCTTTGATTGG
		MIR3442	ATGTTTAAACTTTGAATTT	MIR2671	GTTTCGTTTCGGTCCCCTAT	MIR1888	AAGTTAAGATTTGTGAAGAAAGAG
		MIR3444	ATATTGTGAGCTCGATGAG	MIR2676	TTGTTTGGATAAAAATTTGAAGAA	MIR2586	AAGTGTCGGTGCTTCATAG
		MIR3449	CAATATCTAGATTACTTTT	MIR2931	ATTGTTGCTGTGAAAAATTT	MIR2590	TCAGACTGAAATCTGAAG
		MIR3521	AATGGTGAATCGTATACAT	MIR2936	AGAGAGAGAACACCGAAGATA	MIR2593	ATACATCAGTAATTGAATGAACCT
		MIR3627	CTGTCGCAGGAGAGATGGCAC	MIR3629	TTTGGCTGCTGAGAAAGTTTAGGA	MIR2606	ACCAACAGCACTTAAGGA
		MIR3631	TTGATGATGTGAATAAGTT	MIR3631	TTTGTTGGATGATGTCAATATG	MIR2607	ATCTGATAAGTGATTATT
		MIR3948	GAATGGGTGTGGGAGTAGGG	MIR3633	TCCCTATTCCACCCATTCCC	MIR2614	GTTCGACTCGTTTGGTTCA
		MIR3951	AGATAAAAATGAGAGAAAAATGT	MIR3704	AATAGGTCAAGGTGGAGTTGAAAA	MIR2630	AATTTTGGTTTTGGTCGCT
		MIR4228	CCTAAAAACCCTGAACGCT	MIR3711	TCGCTAGAAGGAGGGCTTGAA	MIR2671	ATTAAAAGTTTCGAATCGGTCCC
		MIR4248	ATTTATTTTATTTTTGGCAAT	MIR4221	TTTTGCTTCTGTTGAATTC	MIR2878	TTATATATATGTAAAGAATT
		MIR4343	TTAAGGATCAAATTGATTT	MIR4245	AAGTTTTACACTGTCAAT	MIR2919	GAGGGAAGGGGGGGCGGTG
		MIR4348	TTATCTTTTGAATTTGAATTT	MIR478	TTGACGTGTCTTCAATTTTTTGGG	MIR3441	GCGAAGAAGATGAAGTCGC
		MIR4387	TGAGGCGTTAGTGATAAGGCT	MIR5029	GAATGAGAGAGAAGACGGC	MIR3629	TGCTGAGAAAACGAAGGAAAAG
		MIR472	ATGGTCGAAGTAGGCAAAATC	MIR5032	AGAGCCACTTTGAGGTTCCCTATGA	MIR3633	TCTTATTCCACCCATTCC
		MIR477	ACTCTCCCTCAAGGGCTTCCGA	MIR5037	AACCCTCAAAGGCTTCCACGT	MIR400	TATGAGAGTATTATAAGTCAC
		MIR5026	GTAACTCAGAAGATCGTAACA	MIR5048	TTTGCAGGTTTTAGGTCTAAGT	MIR4223	TTTGATAAATAAATGCAAA
		MIR5031	TTAACATGTATTTTCTAGA	MIR5058	AGAGGGATGAAAAACAAAACA	MIR4245	AGAACAAATTTTTGTACT
		MIR5032	GAGCCACTTTGAGGTTCCC	MIR5081	TTTGTAGCAGAATGATAGTT	MIR4387	TAACGGTGATGACGTGACAC
		MIR5041	AAAAATTTCATCTTCAATTTG	MIR5163	CCTAAAGTATATAAAAATAAT	MIR4408	AAACAACATTGGATGAGAG
		MIR5059	TCCTGGGCAGCAACACCA	MIR5182	TCTTGGAACACACGCATGC	MIR4412	TGCGGGTGTCTTTACCTCTGAA
		MIR5144	TCTTGAGCTGCTGAAGGG	MIR5298	GTGATATGAAGATGAAGAAGAGGA	MIR472	TTTCCAATTCCGCCCATA
		MIR5200	GGAAATATCTACTCTAGT	MIR5378	GATGTGATCTGAAGGATAG	MIR474	GGGTTTGGCTGGGGCGGC
		MIR5201	CATTCGGCCCGTCTTGTA	MIR5490	ATGGAATTTTTATTTAGGA	MIR4993	GGACGAGCGGCGGCGGTGG
		MIR5218	TGAAACTTGGTAGTAAGATGG	MIR5493	GCCGGGCGCGGTGGCGCGT	MIR5028	ATCAATTGCGTTTTTGCT
		MIR5225	CTGTCGCAGGAGAGATGGCAC	MIR5503	CACTTCGGATCTTTCTAAAGGC	MIR5037	AACCCTCAAAGGCTTCCACGT
		MIR5227	AAGTGAAGAAGATTGTTGA	MIR5512	ATGGTAATTCTAAAAAAAAG	MIR5059	GTCCTGGGCAGCAACACCA
		MIR5243	CATGGGCAGAGAAATCGTGAA	MIR5525	AAGTGATCCTTGGGAGCGCT	MIR5079	TAATTTGGATATGTTATTTGG
		MIR5257	AAAGAACAAGAAGAACCTTTT	MIR5530	CGAGTGATGTCGTGTTACCTGC	MIR5141	CCCGACGCGACTGACAGATAAG
		MIR5265	AAGTGTTGTTGCAATGGTT	MIR5539	CAAGAAAACGGATGCGCGAA	MIR5161	ATAATATGGATCAGAGGGAGTAT
		MIR5296	TTTGTGTGGATGTAAGAGG	MIR5561	ATGTCTATCTCTCTCCTAATGGA	MIR5162	AAAAGACCAAAATACCCCTAC
		MIR5299	AATGATTCATTGATATTGTAAAAC	MIR5635	GTTAAGAAGTGTTAATGGTGA	MIR5176	GATATGTGATGATGTGGAGT
		MIR5503	CTTCGGATCTTTCTAAAGGT	MIR5641	AGATTGAGGAAGATGATAGAATT	MIR5198	GAGACGGGGAAAGAGATTGAGGGA
		MIR5523	ATGAGGAGGAACGTATTTACT	MIR5653	TGGGTTGGGTTGGGTTGAGT	MIR5201	CATTTGGCCCGTCTTGTAACA
		MIR5538	AACTACTGAACTCAATCACTT	MIR5658	AGATGATGAGAATGATGATGAA	MIR5240	AAAATTGTAGATTTGAGAAAT
		MIR5539	AGCAAGAAAACGGATGCGCGAAC	MIR5672	ATGGTAGTGGAAGCAATG	MIR5259	AGGGGTATTGTGGAGGCTA
		MIR5565	CACATGTGGATGGAGAAGA	MIR5740	CCTGAACAGAAGGAACTTTTGGCT	MIR5264	AAAGGACTTTGCATTTTTTT
		MIR5648	ATGTTTCCAAATATTTGGCT	MIR5752	AACACATTGTTTGGTTTAGTAGA	MIR5269	TCGTGGAACATACATTGATT
		MIR5650	TTGGTTTGGAGCTTAGATACA	MIR5771	GGAAATCGTAAGTGGATTG	MIR5293	ATGAAGGCGTGGAAGGAAGA
		MIR5654	AATATAAATCACAAGCATCAT	MIR5774	TGGCTTTGACACGTGGCATGG	MIR5298	TATGACGATGAACAAGAGA
		MIR5668	CAATCGAATTATAAACTGC	MIR5781	GACTGAGACTGAGACTTCA	MIR5337	ATTTCTAATTACTTGTCATTCT
		MIR5672	GAGAGCATGGAAGTGGAAG	MIR5783	CGGAGACGACGACGGTGACGA	MIR5340	GAAGTGGATGAAGTTCAAA
		MIR5744	GAATTTGAAGGAGCACGTT	MIR6113	TCTGAAACTCAAGAACACATC	MIR535	TTGACAGTGATAGAGAGCAC
		MIR5759	TGAAAAGATTCAAAGAGT	MIR6114	AAAGGAATCGGGAACGTGAGG	MIR5492	TAGAATAGATATGTTTGAGTT
		MIR5998	AGTTTGTGTTTTGGTTTGGGT	MIR6138	TTTGGATTGAAGGAACCA	MIR5493	GCCGGGCGCGGTGGCGCGTGCCTGT
		MIR6023	ATAGTCCTTGAAAGTGTTTT	MIR6140	ATAAAAAATTTGTAGAATAGTT	MIR5538	AACTACTGAACTCAATCACTT
		MIR6138	GTTTGGATTGATGGAATGTAATGG	MIR6164	CTAAAATGAAACGGAGGGAG	MIR5544	GTAGAAGACCGAGTAGAAGT
		MIR6162	ATATTAGAAAACTGGGAGC	MIR6167	CCAGGTGGCAGCTTTGACC	MIR5556	GCAATCCTTCCGCCATCCAA
		MIR6182	TGATGGGGGGCTTTGAGC	MIR6170	AAGAAATAGAAGAGAGAGAT	MIR5558	TTTTTAATTCTAAGTCTAT
		MIR6186	AGGTGGAAGGCGCTGAGAGAG	MIR6179	CCAGTCAAGGCCAGGGGGC	MIR5643	AGGCTTTTAAGATCGGGTTGC
		MIR6192	AGGAGAGGGGGGAAGAGA	MIR6197	CCCTCTGTTCCTTAATATAAGAC	MIR5779	GAAAGAAGGAATGTTGCATTT
		MIR6197	CCTCTGTTCCTTAATATAAGA	MIR6222	TTCCAAACAGGCCGTTAGT	MIR5780	TCCATTATATATTAAAAGTTT
		MIR6219	ACCGTGACTAAAAGTGGGACA	MIR6288	ATCTAGAAAATGATAAGTGC	MIR5819	AGAGGAAGAGAGGAACGGC
		MIR6233	CTGGAGCGATACTCGTTGA	MIR6462	AATGGACAAAAATGGCGT	MIR6117	AATGGGTTAGGTTGTTCGGGTT
		MIR6245	ATAGGTGGCGGCTCCATTAAA	MIR7121	TCCTCTTGGTGATCGCCCTGC	MIR6135	TTATGTTGGTCAATTGGCAA
		MIR6248	CTTATATTCGGGGATGGAGGTAGT	MIR7494	ACAGAGAGAGATGCAGAAGAG	MIR6137	TGAAAATTGTCCATATAGA
		MIR6253	GAAAATGGGCAGTTGTGTT	MIR7501	ATTTTCTATCTTATTCTGACA	MIR6138	TTTGGATTGAAGGGGTGA
		MIR6255	GAAAATGGGCAGTTGTGTT	MIR7528	AAATGCTAATCTGAGGCTC	MIR6192	GGAGAGGGGACAAGGGATC
		MIR6271	AAGATTGAGAGATATAAAGTT	MIR7729	CAATAGTGGTGGTTGGGAGGA	MIR6222	TGAACCAATCAGGCCCTTA
		MIR6295	CTTGTGGACAGAAGCTGATTCAGC	MIR7748	AATGGTCAAAGGAAATCTAA	MIR6227	CCAAATTGCAACTGTTGT
		MIR6462	AAGGGACTAAAATTGCATA	MIR7749	GGCGGTGATGGCGGCGGCC	MIR6248	CTTATATTTTAGGATGGAGGGAGT
		MIR6482	AACCGGTATCAACCCTGCTCG	MIR7757	ACAAAACCTTCAGCTATCCATC	MIR6260	AGTGTGGGAATGGGAGGT
		MIR6485	GGATGTAGAAGATCATAACAT	MIR7758	TCAACTAACAGTCAACTAACT	MIR6278	AATATTGAAACTTGTGTA
		MIR7484	TTGATGTCACGTATAGGGACT	MIR7835	TGGCATTTTTCGGGAAGGGA	MIR6422	TGAAGGCTATGTTTGGTA
		MIR7493	TAAAAGGTTAATTGTGAAT	MIR7986	AAGAGTAAAACGTTACTGTCGGT	MIR6462	AAGGGACCAAAATTGCATAAG
		MIR7502	TTTAGTAGTAGAAACAGAT	MIR8011	ATTTGGTGAGACAAAAAGAAGCC	MIR6470	AAGCTCTGATATCATATTAAAATT
		MIR7533	GGGGTTGGAGAGAAGGTG	MIR8013	AGCTCCCTCAGAAGCGAT	MIR7121	TCCTCTTGGTGATCGCCCTGC
		MIR7539	GAGAGAGAGAGAGATGAGGA	MIR815	ATTGAGGAAATTGGGAAGC	MIR7484	TTGATGTCACGTATAGGGACT
		MIR7544	GTTAGAAAGAATGTGTTGTTAGCA	MIR8174	TCTCATGTGTTTAGGGAGGC	MIR7539	AGAGAGAGAGCGACGATCA
		MIR7696	TCAAGCTCTCATAATTCAGAACGA	MIR8179	TGACTGCATTAACTTGATCGT	MIR7708	GATCATTGCAATTCTTGG
		MIR7717	CGATGGATACGATTGTAGAT	MIR829	ACTTTGAAGTTTTGATTTGAA	MIR7716	TCAGTTGCTAGAGGTGAA
		MIR7721	GGATTTGATAACGGAGTTTGG	MIR8582	ATCAGGACGTAGCTTGCAG	MIR7717	GATGGATTCGATTGTAGA
		MIR7723	AGAACATGAAGGAAGTAGTT	MIR8590	TTTGTAGACAAAAAAATGC	MIR7725	ATGCGATTTCGTCAAGATTT
		MIR7743	TTTCAACTTTTGTATAGGAT	MIR859	TTTTTGATTTTATAATAGATAGAT	MIR7730	CCGCAGATGTTCTGTCCTGC
		MIR7757	TATAAACCCTTCTGCTATCCA	MIR861	ATTTGTTTGGAGAAATATGAA	MIR7757	ACAAAACCTTCAGCTATCCATC
		MIR7758	CAACTCACGGTCAACTAACT	MIR8643	ACATATTAAGAAATCAAATT	MIR7758	CAACTAACAGTCAACTAA
		MIR7783	TAGGCTCTGATACCATGA	MIR866	TCAAGAAACGGATTTTGTTAAC	MIR7783	TAGGCTCTGATACCATGA
		MIR781	TTAGAGTTTTCTGGATACTTA	MIR8708	AGGAGTTATGGGTAGTTATAGGC	MIR7784	ACATGAACTTAGAAGACGAGAA
		MIR8005	TGTTTAAGGTTTAGAGTTTAGGGT	MIR8741	TTAGCACTGAAGATGATGAC	MIR7805	AATTTGGTGTAGTGAATATTGATA
		MIR8015	TGGATTTTGAGAATGAAACT	MIR903	CGTGGGATACTTCGGAGG	MIR781	AAATCAGAGTTTTCCGGATA
		MIR8020	TTGAGTGTGTTGTTGTTT	MIR9497	TTCGGAAGACATGGTGTA	MIR7991	TCGAAATTTTTTATGAATT
		MIR8036	AAAATTATGTCTTTCCGGT	MIR9498	AAGTGGTTGTAGAGAACAC	MIR7994	AAGAAAATAATATATAAT
		MIR812	GCACTTATAATGGGACAGAGA	MIR9674	ATAGCATCATCCATCCTACCA	MIR7996	CAAGTGAAATTTGAAATTA
		MIR8180	CGGTACGGGAGAAGTGCGGTG	MIR9726	TATAGGCATTATCTTTTTTT	MIR8041	TTTGCTATCTTCATTGACT
		MIR829	TTTTTAATCTTTGATTTGAA	MIR9773	TTTGTTTTTATCTTATTTTT	MIR8138	TTAAAGATCTTAACAAAGG
		MIR830	ATTGAGAAGAAGGGAACGA	MIR9863	TAATTGTTATGATCTGCTTCTGAT	MIR8182	ACTTTTGTGTTTTGTTTC
		MIR831	CTCCTACTCTTCTTCGGATT			MIR822	TGTGCAAATGCTTTCTACAGGA
		MIR837	TCATTGTTTCTTCTTTTTTTT			MIR823	TGGGTGGTGATCATATAAGAT
		MIR854	GAGGAGAGGGAGGAGGAG			MIR829	GAAGCTTTGATTTGAGTCTG
		MIR857	AACTATTTTGACTGTTGACT			MIR830	TCTTCTCCAAATAGTTTAGGTT
		MIR8577	TTTCAGATGATGATGATGATG			MIR839	GTCTTCACCGACCTTTCATC
		MIR8605	GTCACACTAATCTCCACCATTGGA			MIR843	TTTGGGTCGAGCTTCATTGGA
		MIR8606	TCCGTTTTTTATAACCTTGGT			MIR844	TGGTAAGATTGCTTATAAGCT
		MIR862	GCTGGATGCTTTTGAAGGAAC			MIR846	TTGAATTGAAGTGCTTGAATT
		MIR8632	TGATCTAGAAGTTGGAACTCTT			MIR855	TGGCGCAGAAGCTAAGGAAAAGGA
		MIR8654	CTACTTTGATAGAGAAAAGGA			MIR8553	TTTGGACCATCTGATCAAGATCAG
		MIR8658	TTTGAAAAGGTCAGGGACTATA			MIR8558	TTTCCAATCCCGCCCATTC
		MIR8672	AAGGAAGAGAAAAGATTGT			MIR857	ATGTTGAATATTGAATGG
		MIR8687	ACAAAAGTACCACGTTCTAC			MIR8577	GGAGAAGGCTCAGAAGATGATGAT
		MIR8706	GTTGAGTATTAGGATTGAGT			MIR858	TTTCGTTGTCTGTTCGACCTT
		MIR8732	CATGATGAGTCTAGGGAC			MIR8586	ATTTCTCATAACAACAGAGGA
		MIR8761	TGTTGACGTAGCATACTTG			MIR8599	AAATGTCTTGAGTTCGAACCTTGA
		MIR908	GGGTTTGAGACGATGCGGT			MIR8602	TGCGCAGGAGAGATGATGCCGT
		MIR9492	TCTTTCATGGTATCAGAGC			MIR8616	CTTATAAAATCTGTAGCTCAA
		MIR9498	GTCAACTGGTTGTTGGGAA			MIR862	ATGTAGTTGAAGGAATTTGA
		MIR9664	TGCAGTCCTCGATGTCGTAG			MIR8632	GATCTAGAAGTTGGAACTCTT
		MIR9764	TGGATACCCTTTTACTTT			MIR8658	TTTTTAAAATTACAGGGACTA
		MIR9773	GTGTTTCTTTGTATGTTATT			MIR869	AGTCTCACTTAACTCAACCCTAGT
						MIR8709	TTCTTGTTTAATTTTGAGATT
						MIR8778	TTTTAGGGTCTGAACTTTCTT
						MIR8779	TTTGATCTACCGTCCAGAGAC
						MIR9408	TTCATCTAAGAGAATGTTGCT
						MIR9653	CGTGTCCAAGGTCTCTTGT
						MIR9725	TTACACTAATTTTTTTGGAT
						MIR9726	GTATAGGCATTATCTTTTTT
						MIR9743	GCTTGGGAGAGTGCTCTGA
						MIR9773	TTTGTTTTTATGTTATTTTGTGAA
