# Supplementary material for: Unraveling the microRNA of Caragana korshinskii along a precipitation gradient on the Loess Plateau, China, using high-throughput sequencing
Source: PLoS One. 2017 Feb 16;12(2):e0172017. doi: 10.1371/journal.pone.0172017 (PMC5313209; doi:10.1371/journal.pone.0172017)
Supplement: S3 Table — (XLSX) [file pone.0172017.s003.xlsx]

## Sheet: novel_miRNA
		Supplemental Table 3 list of identified novel miRNAs in the three library.
		Novel_miRNA_name	Novel_miRNA_sequence(5'-3')	Length(nt)
		novel_mir_11-5p	TGCGAGTGTCTTCACCTCTGAA	22
		novel_mir_2-5p	TGTGTTGAATAAAGTATCGGA	21
		novel_mir_7-3p	CTTTAGGCAATGTTTCAAGCT	21
		novel_mir_39-3p	ACGTGTCGCTCTCACCTGGAG	21
		novel_mir_35-5p	TTAATCAGGGGAATCACAGTTG	22
		novel_mir_19-3p	TTTCGTTCCATACATCGTCTAA	22
		novel_mir_25-5p	GAGCAAATCTCCTTTGGCAGA	21
		novel_mir_42-3p	GCTCTCTAGGCTTCTGTCATC	21
		novel_mir_20-3p	GCTCACTCCTCTTTCTGTCACC	22
		novel_mir_30-5p	TTTTCATTGCGTGGAATGCTCC	22
		novel_mir_16-5p	TTTTTGTGCATCAAGCGTTCTG	22
		novel_mir_45-3p	TTGCTTATATTTTGTTACGGA	21
		novel_mir_50-3p	TTCTGCATGTTTGCTTCTCT	20
		novel_mir_26-5p	TTGTAGCAGAGCTAGACTCAA	21
		novel_mir_23-3p	TGGTTGGAAAAAGGGAGGTGC	21
		novel_mir_38-5p	AATGAGGTTTGATCCAAGATC	21
		novel_mir_36-5p	TTTTTAGTCCCTGCAAATTAC	21
		novel_mir_28-5p	AATTTTCATTTTCTGTTTTCT	21
		novel_mir_4-5p	GTGAGAGAGAGAGAGAGAGAGA	22
		novel_mir_3-5p	TTCAGAGACGATGACGAGATT	21
		novel_mir_48-3p	TGTGGTGGTCGCGAATGGAGA	21
		novel_mir_14-5p	GGCTCCCACTGTGGTCGCCA	20
		novel_mir_10-5p	AATGGGTTGGTTGGGAAGAAAG	22
		novel_mir_33-5p	TGTCTTGATCTCACACACCATC	22
		novel_mir_52-3p	ATGAAATGACTATCCATCTATT	22
		novel_mir_24-3p	TCACATCTCCATGCTTCTCTT	21
		novel_mir_51-5p	TCGACCAGGGAAGATGGGTCT	21
		novel_mir_69-3p	AGGTCATCTTGCAGCTTCAAT	21
		novel_mir_37-5p	AGAGAGAGAGAGAGAGAGAGAGA	23
		novel_mir_75-3p	TTGACTTTTGCAAATTCGTTT	21
		novel_mir_29-3p	TATCCCTTTGGATTCCTCCTT	21
		novel_mir_5-3p	TTTTGTAAAAAGTGGGGACTA	21
		novel_mir_1-3p	ACAAGTTGATGAGCGTGTTAA	21
		novel_mir_72-3p	TTATAATTCATTTAGGAGGGA	21
		novel_mir_32-3p	AAATGAACTAGGAGAGGACTT	21
		novel_mir_17-5p	CATCTTTGGATGGCTAATGGA	21
		novel_mir_40-3p	ACTCACTAATCCTCTCTAATT	21
		novel_mir_12-3p	AATGAGCAATATACATGGTGA	21
		novel_mir_41-3p	AGGGACTGTTTTGCAATTAAA	21
		novel_mir_15-5p	CGGGGCTTCTCTCCTTTGGCA	21
		novel_mir_59-5p	AATGGGTTGGTTGGGAAGAAA	21
		novel_mir_18-5p	TTTTTCACCTGTTGGAGAGGC	21
		novel_mir_86-3p	TTTGAAGTGATGAATCATCATT	22
		novel_mir_71-5p	TTAACGGGATTAAATGAGGCA	21
		novel_mir_56-3p	CGTCCAAACCATAGTTTTAAA	21
		novel_mir_22-3p	TTTTGAAGTGATGAATCATCAT	22
		novel_mir_80-3p	CTGGGGGTGAGTGTAGAGGTGG	22
		novel_mir_96-5p	TTCGACCAGGGAAGATGGGTC	21
		novel_mir_46-3p	TGACTGTCTCTTGTCTTACATG	22
		novel_mir_61-3p	AGGTGCAGGTGCACCTGCAGG	21
		novel_mir_81-3p	TCAATTGGATTGAGTGACTTC	21
		novel_mir_8-3p	AAATCAGAGATTTTTTCGGCT	21
		novel_mir_62-5p	TTCACCATGTATATTGCTCATT	22
		novel_mir_93-5p	GGGCACCTCTCTCATGGCAAG	21
		novel_mir_53-5p	TTTTTGCTCCTTGTTTGAAGT	21
		novel_mir_65-5p	TTTTTGTTTGTGTTGGATGAT	21
		novel_mir_89-3p	TCTCTCTCTCTCTCTCTCTCTCT	23
		novel_mir_73-3p	CTGGTAGTTGCAATTGTGGCT	21
		novel_mir_83-3p	ATGAGTTGATGTTTAATGTGA	21
		novel_mir_77-5p	TATAAGAATTGCGTTGAAGGG	21
		novel_mir_70-5p	TAGTGAAAAGTTGGATCGCTC	21
		novel_mir_21-5p	TACAAAAATTATACCAATGTG	21
		novel_mir_67-5p	CCATTGGAATTATTTCGGCTTA	22
		novel_mir_34-5p	TCAATATTGAATTAATAGGTA	21
		novel_mir_78-5p	CATAGTCTGAACTTTTCTGCA	21
		novel_mir_68-5p	TATGTCAAGAAATATATCTTT	21
		novel_mir_60-5p	TTCTTCCCATTATTCGAGGGC	21
		novel_mir_95-3p	TAAATTCTGGAAATTCTGGTG	21
		novel_mir_31-3p	ACAGATATGGTGGAGGGGCGC	21
		novel_mir_54-5p	TTTCAATATTCGTTAAAAAAT	21
		novel_mir_76-3p	AGGTAGGCATCCCTGGCTTGT	21
		novel_mir_84-3p	GTTTGGTTGGGGGTTTTGGAGGG	23
		novel_mir_90-5p	TGTTTTTAGTCTCTGTACCCA	21
		novel_mir_64-5p	TCTCGAACGGAGGAGTCAGC	20
		novel_mir_94-5p	AGCCGATGATGCTAGAAGATA	21
		novel_mir_13-3p	TTGTTATTCTTTTCAACTTTT	21
		novel_mir_63-3p	CTTGTTATTCTTTTCAACTTT	21
		novel_mir_66-5p	ACTGTGGGAAGCTTATTTTCT	21
		novel_mir_47-3p	TCAACCCGATTCTTATATTTT	21
		novel_mir_58-3p	ATAAAGAGTGTGCTGAAAAGA	21
		novel_mir_27-5p	CTAGTTGTGTGTGTGTTTGTA	21
		novel_mir_55-3p	AAAAGGTGGGAACTAAAAATG	21
		novel_mir_88-3p	TTGGATTGGTGGTATAGGGTG	21
		novel_mir_57-5p	TCGTGTTTGGAAATGTACCAA	21
		novel_mir_79-3p	TGTGTTTGGATTGGTGGTATG	21
		novel_mir_49-5p	GAGAGAGAGAGAGAGAGAGGGA	22
		novel_mir_92-3p	TGACGATCTCGAAGATAATGCT	22
		novel_mir_85-3p	TGTGAATTTAGTTTGTGTACG	21
		novel_mir_87-5p	TTGGACACCTGGAGTAGCTTGA	22
		novel_mir_91-3p	ACAAATATTTGAAAACAGGAA	21
		novel_mir_74-5p	TTGTCAAGAATTTTGAGAGCC	21
		novel_mir_9-5p	TTTGAGGGGAATGTTGTCTGG	21
		novel_mir_82-3p	TTATTGGAAGTTGTTGATGAT	21
		novel_mir_44-5p	TATTCATGAAGACAACTTTCG	21
		novel_mir_43-5p	TGATGCTGAAGATGTATTGGA	21
		novel_mir_6-3p	CAATAAAGAGTGTGTTGAAAA	21
