# Supplementary material for: Unraveling the microRNA of Caragana korshinskii along a precipitation gradient on the Loess Plateau, China, using high-throughput sequencing
Source: PLoS One. 2017 Feb 16;12(2):e0172017. doi: 10.1371/journal.pone.0172017 (PMC5313209; doi:10.1371/journal.pone.0172017)
Supplement: S4 Table — (XLSX) [file pone.0172017.s004.xlsx]

## Sheet: all_rpkm_annot
		Supplemental Table 4 list of results of annotation for know and novel miRNAs.
		ID	GeneID	HuL	YuL	DaB	Description	Pathway	GO Component	GO Function	GO Process
		MIR1128	Unigene0001114	0.5139	0.1337	0.2649	Purple acid phosphatase [Medicago truncatula]	-	-	GO:0016791//phosphatase activity;GO:0043169//cation binding	GO:0006796//phosphate-containing compound metabolic process
		MIR1128	Unigene0001668	0.5139	0.1337	0.2649	--	-	-	-	-
		MIR1128	Unigene0003828	0.5139	0.1337	0.2649	--	-	-	-	-
		MIR1128	Unigene0004412	0.5139	0.1337	0.2649	PREDICTED: uncharacterized protein LOC101492997 [Cicer arietinum]	-	-	-	-
		MIR1128	Unigene0005035	0.5139	0.1337	0.2649	--	-	-	-	-
		MIR1128	Unigene0005995	0.5139	0.1337	0.2649	zinc ion binding / nucleic acid binding protein [Arabidopsis thaliana]	-	-	GO:0005488//binding	-
		MIR1128	Unigene0006046	0.5139	0.1337	0.2649	PREDICTED: serine/threonine-protein kinase TNNI3K-like [Cicer arietinum]	-	GO:0005737//cytoplasm	GO:0032550;GO:0004672//protein kinase activity	GO:0006464//cellular protein modification process;GO:0006796//phosphate-containing compound metabolic process;GO:0007165//signal transduction
		MIR1128	Unigene0006544	0.5139	0.1337	0.2649	PREDICTED: wall-associated receptor kinase 2-like [Glycine max]	-	GO:0031981//nuclear lumen;GO:0000785//chromatin	GO:0003676//nucleic acid binding;GO:0004672//protein kinase activity;GO:0046983//protein dimerization activity;GO:0043167//ion binding;GO:0036094//small molecule binding	GO:0044238;GO:0044260;GO:0034728//nucleosome organization
		MIR1128	Unigene0008874	0.5139	0.1337	0.2649	--	-	-	-	-
		MIR1128	Unigene0010904	0.5139	0.1337	0.2649	--	-	-	-	-
		MIR1128	Unigene0014520	0.5139	0.1337	0.2649	PREDICTED: 4-coumarate--CoA ligase-like 9-like isoform X1 [Cicer arietinum]	-	-	GO:0016703;GO:0016408	GO:0009694//jasmonic acid metabolic process
		MIR1128	Unigene0015068	0.5139	0.1337	0.2649	F-box protein [Medicago truncatula]	-	-	-	-
		MIR1128	Unigene0015786	0.5139	0.1337	0.2649	PREDICTED: spermidine hydroxycinnamoyl transferase-like [Cicer arietinum]	-	-	GO:0016746//transferase activity, transferring acyl groups	-
		MIR1128	Unigene0016266	0.5139	0.1337	0.2649	Os05g0475700 [Oryza sativa Japonica Group]	-	-	-	-
		MIR1128	Unigene0017409	0.5139	0.1337	0.2649	Os03g0125700 [Oryza sativa Japonica Group]	-	-	-	-
		MIR1128	Unigene0017527	0.5139	0.1337	0.2649	--	-	-	-	-
		MIR1128	Unigene0018072	0.5139	0.1337	0.2649	--	-	-	-	-
		MIR1128	Unigene0018210	0.5139	0.1337	0.2649	PREDICTED: uncharacterized protein LOC100816071 [Glycine max]	-	-	-	-
		MIR1128	Unigene0019721	0.5139	0.1337	0.2649	retrotransposon like protein [Arabidopsis thaliana]	-	-	GO:0005488//binding	-
		MIR1128	Unigene0020590	0.5139	0.1337	0.2649	AT5g16110 [Arabidopsis thaliana]	-	-	-	-
		MIR1128	Unigene0021347	0.5139	0.1337	0.2649	Os06g0581300 [Oryza sativa Japonica Group]	-	GO:0043231//intracellular membrane-bounded organelle	-	-
		MIR1128	Unigene0021934	0.5139	0.1337	0.2649	--	-	-	-	-
		MIR1128	Unigene0022637	0.5139	0.1337	0.2649	PREDICTED: isoflavone 2'-hydroxylase-like [Cicer arietinum]	ko01100//Metabolic pathways;ko01110//Biosynthesis of secondary metabolites;ko00903//Limonene and pinene degradation;ko00945//Stilbenoid, diarylheptanoid and gingerol biosynthesis	GO:0043231//intracellular membrane-bounded organelle;GO:0016020//membrane	GO:0046906//tetrapyrrole binding;GO:0046914//transition metal ion binding;GO:0016491//oxidoreductase activity	GO:0009628//response to abiotic stimulus
		MIR1128	Unigene0022908	0.5139	0.1337	0.2649	PREDICTED: ABSCISIC ACID-INSENSITIVE 5-like protein 2-like [Cicer arietinum]	ko04075//Plant hormone signal transduction	-	-	-
		MIR1128	Unigene0024496	0.5139	0.1337	0.2649	--	-	-	-	-
		MIR1128	Unigene0026142	0.5139	0.1337	0.2649	--	-	-	-	-
		MIR1128	Unigene0026900	0.5139	0.1337	0.2649	PREDICTED: BAH and coiled-coil domain-containing protein 1-like [Glycine max]	-	-	GO:0046914//transition metal ion binding	GO:0009908//flower development
		MIR1128	Unigene0028988	0.5139	0.1337	0.2649	C2H2 zinc finger protein [Medicago truncatula]	-	-	GO:0016763//transferase activity, transferring pentosyl groups;GO:0043169//cation binding	-
		MIR1128	Unigene0031019	0.5139	0.1337	0.2649	PREDICTED: 2-dehydro-3-deoxyphosphooctonate aldolase-like [Glycine max]	ko01100//Metabolic pathways	GO:0044444//cytoplasmic part	GO:0016765//transferase activity, transferring alkyl or aryl (other than methyl) groups	GO:0008152//metabolic process
		MIR1128	Unigene0040348	0.5139	0.1337	0.2649	PREDICTED: GDSL esterase/lipase APG-like [Glycine max]	-	GO:0005576//extracellular region	GO:0016787//hydrolase activity	GO:0044238
		MIR1128	Unigene0042841	0.5139	0.1337	0.2649	--	-	-	-	-
		MIR1128	Unigene0044212	0.5139	0.1337	0.2649	Ripening-related protein-like hydrolase-like protein [Medicago truncatula]	-	-	-	-
		MIR1128	Unigene0044512	0.5139	0.1337	0.2649	PREDICTED: probable cinnamyl alcohol dehydrogenase-like [Cicer arietinum]	ko01100//Metabolic pathways;ko01110//Biosynthesis of secondary metabolites;ko00940//Phenylpropanoid biosynthesis	-	-	-
		MIR1128	Unigene0044995	0.5139	0.1337	0.2649	PREDICTED: serine/threonine-protein kinase STN7, chloroplastic-like [Cucumis sativus]	-	-	-	-
		MIR1128	Unigene0046772	0.5139	0.1337	0.2649	PREDICTED: splicing factor 3A subunit 3-like [Cicer arietinum]	ko03040//Spliceosome	GO:0043231//intracellular membrane-bounded organelle;GO:0044444//cytoplasmic part	GO:0046914//transition metal ion binding;GO:0097159//organic cyclic compound binding	GO:0009560//embryo sac egg cell differentiation
		MIR1128	Unigene0047378	0.5139	0.1337	0.2649	PREDICTED: PXMP2/4 family protein 4-like [Cicer arietinum]	ko04146//Peroxisome	GO:0031224//intrinsic component of membrane	-	-
		MIR1128	Unigene0047401	0.5139	0.1337	0.2649	--	-	-	-	-
		MIR1128	Unigene0048348	0.5139	0.1337	0.2649	Nucleolar protein gar2-related isoform 2 [Theobroma cacao]	-	-	-	-
		MIR1128	Unigene0051603	0.5139	0.1337	0.2649	--	-	-	-	-
		MIR1128	Unigene0051930	0.5139	0.1337	0.2649	Glycoside hydrolase, family 17 [Medicago truncatula]	-	GO:0030312;GO:0044437	GO:0008422//beta-glucosidase activity	GO:0009624//response to nematode;GO:0006970//response to osmotic stress;GO:0050832//defense response to fungus;GO:0044238
		MIR1128	Unigene0053610	0.5139	0.1337	0.2649	--	-	-	-	-
		MIR1128	Unigene0054322	0.5139	0.1337	0.2649	Isoliquiritigenin 2'-O-methyltransferase [Medicago truncatula]	ko01100//Metabolic pathways;ko01110//Biosynthesis of secondary metabolites;ko00940//Phenylpropanoid biosynthesis;ko00944//Flavone and flavonol biosynthesis	-	GO:0005515//protein binding;GO:0008168//methyltransferase activity	GO:0008152//metabolic process
		MIR1128	Unigene0054720	0.5139	0.1337	0.2649	PREDICTED: 3-oxoacyl-[acyl-carrier-protein] synthase 3 A, chloroplastic-like [Cicer arietinum]	ko01100//Metabolic pathways;ko00061//Fatty acid biosynthesis	-	GO:0004312//fatty acid synthase activity	GO:0006631//fatty acid metabolic process
		MIR1128	Unigene0055414	0.5139	0.1337	0.2649	--	-	-	-	-
		MIR1515	Unigene0032105	8.1496	3.2766	5.6283	--	-	-	-	-
		MIR1515	Unigene0039464	8.1496	3.2766	5.6283	PREDICTED: endoribonuclease Dicer homolog 2-like [Cicer arietinum]	-	-	GO:0032550;GO:0016891//endoribonuclease activity, producing 5'-phosphomonoesters;GO:0003676//nucleic acid binding;GO:0042623//ATPase activity, coupled	GO:0006259//DNA metabolic process;GO:0030422//production of siRNA involved in RNA interference;GO:0002252;GO:0009154//purine ribonucleotide catabolic process
		MIR1525	Unigene0003702	0.2937	0.1337	0.3973	--	-	-	-	-
		MIR1525	Unigene0004366	0.2937	0.1337	0.3973	hypothetical protein MTR_7g067950 [Medicago truncatula]	-	-	-	-
		MIR1525	Unigene0004814	0.2937	0.1337	0.3973	--	-	-	-	-
		MIR1525	Unigene0008097	0.2937	0.1337	0.3973	--	-	-	-	-
		MIR1525	Unigene0008529	0.2937	0.1337	0.3973	PREDICTED: nardilysin-like isoform X1 [Cicer arietinum]	-	-	-	-
		MIR1525	Unigene0008552	0.2937	0.1337	0.3973	PREDICTED: R3H domain-containing protein 2-like [Cicer arietinum]	-	-	GO:0097159//organic cyclic compound binding	-
		MIR1525	Unigene0011456	0.2937	0.1337	0.3973	low-temperature inducible protein [Caragana jubata]	-	-	-	-
		MIR1525	Unigene0011829	0.2937	0.1337	0.3973	--	-	-	-	-
		MIR1525	Unigene0011878	0.2937	0.1337	0.3973	--	-	-	-	-
		MIR1525	Unigene0012976	0.2937	0.1337	0.3973	PREDICTED: protein CMSS1-like [Cicer arietinum]	-	-	GO:0017111//nucleoside-triphosphatase activity	-
		MIR1525	Unigene0014732	0.2937	0.1337	0.3973	PREDICTED: protein NDR1-like [Cicer arietinum]	-	-	-	-
		MIR1525	Unigene0015827	0.2937	0.1337	0.3973	--	-	-	-	-
		MIR1525	Unigene0016200	0.2937	0.1337	0.3973	--	-	-	-	-
		MIR1525	Unigene0017062	0.2937	0.1337	0.3973	--	-	-	-	-
		MIR1525	Unigene0017799	0.2937	0.1337	0.3973	PREDICTED: protein FAM133-like isoform X1 [Cicer arietinum]	-	-	-	-
		MIR1525	Unigene0021199	0.2937	0.1337	0.3973	--	-	-	-	-
		MIR1525	Unigene0022025	0.2937	0.1337	0.3973	Os03g0804100 [Oryza sativa Japonica Group]	-	-	-	-
		MIR1525	Unigene0026756	0.2937	0.1337	0.3973	--	-	-	-	-
		MIR1525	Unigene0026853	0.2937	0.1337	0.3973	--	-	-	-	-
		MIR1525	Unigene0028516	0.2937	0.1337	0.3973	PREDICTED: cytosolic sulfotransferase 15-like [Cicer arietinum]	-	-	GO:0008146//sulfotransferase activity	GO:0032787//monocarboxylic acid metabolic process;GO:0001101//response to acid
		MIR1525	Unigene0031894	0.2937	0.1337	0.3973	--	-	-	-	-
		MIR1525	Unigene0034411	0.2937	0.1337	0.3973	--	-	-	-	-
		MIR1525	Unigene0038369	0.2937	0.1337	0.3973	pre-pro-cysteine proteinase [Vicia faba]	-	GO:0043231//intracellular membrane-bounded organelle	GO:0070011//peptidase activity, acting on L-amino acid peptides	GO:0009617//response to bacterium;GO:0006950//response to stress;GO:0016485//protein processing
		MIR1525	Unigene0038741	0.2937	0.1337	0.3973	PREDICTED: cellulose synthase-like protein G2-like [Glycine max]	-	GO:0031224//intrinsic component of membrane	GO:0016759//cellulose synthase activity	GO:0030243//cellulose metabolic process
		MIR1525	Unigene0038865	0.2937	0.1337	0.3973	--	-	-	-	-
		MIR1525	Unigene0039091	0.2937	0.1337	0.3973	PREDICTED: uncharacterized protein LOC101513690 isoform X2 [Cicer arietinum]	-	-	-	-
		MIR1525	Unigene0039715	0.2937	0.1337	0.3973	auxin efflux carrier protein [Medicago truncatula]	-	GO:0005911//cell-cell junction;GO:0031224//intrinsic component of membrane;GO:0031090//organelle membrane;GO:0044459	GO:0015562//efflux transmembrane transporter activity	GO:0009630//gravitropism;GO:0010015//root morphogenesis;GO:0009734//auxin-activated signaling pathway;GO:0000904//cell morphogenesis involved in differentiation;GO:0000578//embryonic axis specification;GO:0048588//developmental cell growth;GO:0009314//response to radiation;GO:0060918//auxin transport
		MIR1525	Unigene0042049	0.2937	0.1337	0.3973	--	-	-	-	-
		MIR1525	Unigene0043527	0.2937	0.1337	0.3973	PREDICTED: expansin-A1-like [Glycine max]	-	GO:0005618//cell wall	-	GO:0048646//anatomical structure formation involved in morphogenesis;GO:0009827//plant-type cell wall modification;GO:0010118//stomatal movement;GO:0009639//response to red or far red light
		MIR1525	Unigene0045527	0.2937	0.1337	0.3973	--	-	-	-	-
		MIR1525	Unigene0046518	0.2937	0.1337	0.3973	PREDICTED: TBC1 domain family member 17-like isoform X1 [Cicer arietinum]	-	-	GO:0005099//Ras GTPase activator activity	GO:0032313//regulation of Rab GTPase activity
		MIR1525	Unigene0046712	0.2937	0.1337	0.3973	PREDICTED: alpha-amylase 3, chloroplastic-like isoform X1 [Cicer arietinum]	-	GO:0009532//plastid stroma	GO:0016160//amylase activity;GO:0046872//metal ion binding	GO:0044238
		MIR1525	Unigene0047394	0.2937	0.1337	0.3973	MAPK [Glycine max]	-	-	GO:0004672//protein kinase activity	GO:0006796//phosphate-containing compound metabolic process
		MIR1525	Unigene0047466	0.2937	0.1337	0.3973	--	-	-	-	-
		MIR1525	Unigene0047969	0.2937	0.1337	0.3973	--	-	-	-	-
		MIR1525	Unigene0050834	0.2937	0.1337	0.3973	Tyrosine-protein kinase Lyn [Medicago truncatula]	-	-	-	-
		MIR1525	Unigene0051735	0.2937	0.1337	0.3973	PREDICTED: ferric reduction oxidase 7, chloroplastic-like [Cicer arietinum]	-	GO:0031224//intrinsic component of membrane	GO:0016723//oxidoreductase activity, oxidizing metal ions, NAD or NADP as acceptor	GO:0022900//electron transport chain;GO:0009314//response to radiation
		MIR1525	Unigene0052332	0.2937	0.1337	0.3973	Cytochrome P450 [Medicago truncatula]	-	-	GO:0097159//organic cyclic compound binding;GO:0003824//catalytic activity	GO:0008152//metabolic process
		MIR1525	Unigene0055132	0.2937	0.1337	0.3973	--	-	-	-	-
		MIR1533	Unigene0000777	0.3671	0.2006	0.1324	PREDICTED: protein IQ-DOMAIN 14-like [Cicer arietinum]	-	-	-	-
		MIR1533	Unigene0001046	0.3671	0.2006	0.1324	PREDICTED: 6-phosphogluconate dehydrogenase, decarboxylating 1, chloroplastic-like [Cicer arietinum]	ko01100//Metabolic pathways;ko01110//Biosynthesis of secondary metabolites;ko00480//Glutathione metabolism;ko00030//Pentose phosphate pathway	GO:0009532//plastid stroma;GO:0005911//cell-cell junction	GO:0016616//oxidoreductase activity, acting on the CH-OH group of donors, NAD or NADP as acceptor;GO:0000166//nucleotide binding;GO:0048037//cofactor binding	GO:0006007//glucose catabolic process;GO:0010038//response to metal ion;GO:0006970//response to osmotic stress;GO:0034285;GO:0009746
		MIR1533	Unigene0001797	0.3671	0.2006	0.1324	--	-	-	-	-
		MIR1533	Unigene0001930	0.3671	0.2006	0.1324	--	-	-	-	-
		MIR1533	Unigene0002065	0.3671	0.2006	0.1324	PREDICTED: pentatricopeptide repeat-containing protein At3g18970-like [Glycine max]	-	-	-	-
		MIR1533	Unigene0003695	0.3671	0.2006	0.1324	serine palmitoyltransferase [Lotus japonicus]	ko01100//Metabolic pathways;ko00600//Sphingolipid metabolism	GO:0043231//intracellular membrane-bounded organelle	GO:0043168//anion binding;GO:0016454	GO:0012501//programmed cell death;GO:0048229//gametophyte development;GO:0006670//sphingosine metabolic process;GO:0009639//response to red or far red light
		MIR1533	Unigene0003730	0.3671	0.2006	0.1324	PREDICTED: extracellular ribonuclease-like [Cicer arietinum]	-	GO:0043231//intracellular membrane-bounded organelle	GO:0016788//hydrolase activity, acting on ester bonds	GO:0090304
		MIR1533	Unigene0004029	0.3671	0.2006	0.1324	PREDICTED: squamosa promoter-binding-like protein 12-like [Cicer arietinum]	-	GO:0043231//intracellular membrane-bounded organelle	GO:0003676//nucleic acid binding	-
		MIR1533	Unigene0004102	0.3671	0.2006	0.1324	PREDICTED: uncharacterized LOC101219561 [Cucumis sativus]	-	-	-	-
		MIR1533	Unigene0004356	0.3671	0.2006	0.1324	Lactoylglutathione lyase [Medicago truncatula]	-	-	GO:0003824//catalytic activity	-
		MIR1533	Unigene0004467	0.3671	0.2006	0.1324	PREDICTED: uncharacterized membrane protein DDB_G0293934-like isoform X1 [Cicer arietinum]	-	-	-	-
		MIR1533	Unigene0004590	0.3671	0.2006	0.1324	--	-	-	-	-
		MIR1533	Unigene0004959	0.3671	0.2006	0.1324	PREDICTED: transmembrane protein 45B-like [Cicer arietinum]	-	-	-	-
		MIR1533	Unigene0005174	0.3671	0.2006	0.1324	beta-galactosidase 5-like precursor [Cicer arietinum]	-	-	GO:0015925;GO:0005488//binding	GO:0044238
		MIR1533	Unigene0005528	0.3671	0.2006	0.1324	PREDICTED: heparan-alpha-glucosaminide N-acetyltransferase-like isoform X2 [Cicer arietinum]	-	-	-	-
		MIR1533	Unigene0005789	0.3671	0.2006	0.1324	F-box protein interaction domain containing protein [Medicago truncatula]	-	-	-	-
		MIR1533	Unigene0006363	0.3671	0.2006	0.1324	R2R3-MYB transcription factor [Lupinus albus]	-	-	-	GO:0009725//response to hormone
		MIR1533	Unigene0006533	0.3671	0.2006	0.1324	CONSTANS-like zinc finger protein [Medicago truncatula]	-	GO:0031981//nuclear lumen	GO:0046914//transition metal ion binding	GO:0001763//morphogenesis of a branching structure;GO:0009639//response to red or far red light;GO:0006351//transcription, DNA-templated
		MIR1533	Unigene0007087	0.3671	0.2006	0.1324	Protein phosphatase 1 regulatory subunit [Medicago truncatula]	-	-	-	-
		MIR1533	Unigene0007575	0.3671	0.2006	0.1324	Kinase-like protein [Medicago truncatula]	-	-	GO:0005488//binding;GO:0016301//kinase activity	-
		MIR1533	Unigene0007636	0.3671	0.2006	0.1324	PREDICTED: zinc finger CCCH domain-containing protein ZFN-like isoform 2 [Glycine max]	-	GO:0044444//cytoplasmic part	GO:0043169//cation binding;GO:0003729//mRNA binding;GO:0005515//protein binding	GO:0006412//translation
		MIR1533	Unigene0008968	0.3671	0.2006	0.1324	PREDICTED: protein phosphatase 2C 29-like isoform X2 [Cicer arietinum]	-	GO:0016020//membrane	GO:0008289//lipid binding;GO:0016787//hydrolase activity	GO:0000902//cell morphogenesis;GO:0010073//meristem maintenance;GO:0006351//transcription, DNA-templated
		MIR1533	Unigene0009416	0.3671	0.2006	0.1324	PREDICTED: germin-like protein 9-3-like [Glycine max]	-	-	GO:0046914//transition metal ion binding;GO:0003824//catalytic activity;GO:0016209//antioxidant activity	-
		MIR1533	Unigene0009795	0.3671	0.2006	0.1324	Os04g0490700 [Oryza sativa Japonica Group]	-	-	-	-
		MIR1533	Unigene0009800	0.3671	0.2006	0.1324	AT-hook protein of GA feedback 2 [Theobroma cacao]	-	-	-	-
		MIR1533	Unigene0010072	0.3671	0.2006	0.1324	Senescence-associated protein DIN1 [Medicago truncatula]	-	-	GO:0005488//binding	GO:0006950//response to stress;GO:0001101//response to acid
		MIR1533	Unigene0010179	0.3671	0.2006	0.1324	PREDICTED: protein E6-like [Glycine max]	-	-	-	-
		MIR1533	Unigene0010667	0.3671	0.2006	0.1324	histone H1 [Pisum sativum]	-	-	-	-
		MIR1533	Unigene0011220	0.3671	0.2006	0.1324	Glycosyltransferase CAZy family GT8 [Medicago truncatula]	-	-	GO:0016740//transferase activity	-
		MIR1533	Unigene0011789	0.3671	0.2006	0.1324	PREDICTED: deSI-like protein At4g17486-like [Cicer arietinum]	-	-	-	-
		MIR1533	Unigene0011919	0.3671	0.2006	0.1324	PREDICTED: cytochrome P450 90A1-like [Glycine max]	ko01110//Biosynthesis of secondary metabolites;ko00905//Brassinosteroid biosynthesis	-	GO:0046906//tetrapyrrole binding;GO:0046914//transition metal ion binding;GO:0016491//oxidoreductase activity	GO:0009411//response to UV;GO:0010208//pollen wall assembly;GO:0016129;GO:0009908//flower development;GO:0055088//lipid homeostasis
		MIR1533	Unigene0011982	0.3671	0.2006	0.1324	SOS2-like protein kinase [Phaseolus vulgaris]	-	-	GO:0032550;GO:0004674//protein serine/threonine kinase activity	GO:0009926//auxin polar transport;GO:0006464//cellular protein modification process;GO:0006972//hyperosmotic response;GO:0006796//phosphate-containing compound metabolic process;GO:0007154//cell communication
		MIR1533	Unigene0012426	0.3671	0.2006	0.1324	PREDICTED: uncharacterized protein LOC101496994 [Cicer arietinum]	-	-	-	-
		MIR1533	Unigene0012694	0.3671	0.2006	0.1324	PREDICTED: aspartic proteinase nepenthesin-2-like [Glycine max]	-	GO:0005618//cell wall	GO:0004175//endopeptidase activity	GO:0016485//protein processing
		MIR1533	Unigene0012876	0.3671	0.2006	0.1324	--	-	-	-	-
		MIR1533	Unigene0013142	0.3671	0.2006	0.1324	PREDICTED: protein PAIR1-like [Vitis vinifera]	-	-	-	GO:0007127//meiosis I;GO:0048229//gametophyte development
		MIR1533	Unigene0013271	0.3671	0.2006	0.1324	Transcription factor bHLH148 [Medicago truncatula]	-	-	GO:0005515//protein binding	-
		MIR1533	Unigene0013345	0.3671	0.2006	0.1324	--	-	-	-	-
		MIR1533	Unigene0013354	0.3671	0.2006	0.1324	PREDICTED: uncharacterized GPI-anchored protein At1g61900-like [Cicer arietinum]	-	GO:0031225//anchored component of membrane;GO:0005911//cell-cell junction	-	-
		MIR1533	Unigene0013925	0.3671	0.2006	0.1324	PREDICTED: transcription factor ILR3-like [Cicer arietinum]	-	-	-	-
		MIR1533	Unigene0014118	0.3671	0.2006	0.1324	transcription factor WRKY4 [Petroselinum crispum]	-	-	GO:0003677//DNA binding	GO:0006952//defense response;GO:0051707//response to other organism
		MIR1533	Unigene0014455	0.3671	0.2006	0.1324	PREDICTED: U3 small nucleolar RNA-interacting protein 2-like [Cicer arietinum]	-	GO:0031981//nuclear lumen	-	GO:0048544//recognition of pollen;GO:0003006//developmental process involved in reproduction;GO:0048229//gametophyte development
		MIR1533	Unigene0014705	0.3671	0.2006	0.1324	AF4/FMR2 family member 1 [Theobroma cacao]	-	-	-	-
		MIR1533	Unigene0015051	0.3671	0.2006	0.1324	PREDICTED: flavoprotein WrbA-like [Cicer arietinum]	-	GO:0005911//cell-cell junction;GO:0016020//membrane	GO:0032553;GO:0016655//oxidoreductase activity, acting on NAD(P)H, quinone or similar compound as acceptor	GO:0006351//transcription, DNA-templated
		MIR1533	Unigene0015864	0.3671	0.2006	0.1324	--	-	-	-	-
		MIR1533	Unigene0016035	0.3671	0.2006	0.1324	RNA ligase/cyclic nucleotide phosphodiesterase family protein isoform 1 [Theobroma cacao]	-	-	GO:0005515//protein binding	-
		MIR1533	Unigene0016084	0.3671	0.2006	0.1324	--	-	-	-	-
		MIR1533	Unigene0016465	0.3671	0.2006	0.1324	S-adenosyl-L-methionine-dependent methyltransferases superfamily protein [Theobroma cacao]	-	GO:0043231//intracellular membrane-bounded organelle	GO:0016741	GO:0008152//metabolic process
		MIR1533	Unigene0016563	0.3671	0.2006	0.1324	PREDICTED: ABC transporter C family member 5-like [Glycine max]	-	GO:0031224//intrinsic component of membrane;GO:0044437	GO:0032550;GO:0017111//nucleoside-triphosphatase activity;GO:0015405;GO:0016628//oxidoreductase activity, acting on the CH-CH group of donors, NAD or NADP as acceptor;GO:0004888//transmembrane signaling receptor activity	GO:0051234//establishment of localization;GO:0007154//cell communication;GO:0006970//response to osmotic stress;GO:0009154//purine ribonucleotide catabolic process;GO:0006875//cellular metal ion homeostasis
		MIR1533	Unigene0016982	0.3671	0.2006	0.1324	Os02g0773600 [Oryza sativa Japonica Group]	-	-	-	-
		MIR1533	Unigene0017227	0.3671	0.2006	0.1324	PREDICTED: translation initiation factor IF-2, chloroplastic-like [Cicer arietinum]	-	GO:0009532//plastid stroma;GO:0009526//plastid envelope	GO:0017111//nucleoside-triphosphatase activity;GO:0032550;GO:0008135//translation factor activity, nucleic acid binding	GO:0006412//translation;GO:0009154//purine ribonucleotide catabolic process
		MIR1533	Unigene0017342	0.3671	0.2006	0.1324	PREDICTED: ATP-dependent Clp protease ATP-binding subunit ClpX-like [Glycine max]	-	GO:0043231//intracellular membrane-bounded organelle	GO:0005515//protein binding;GO:0016462//pyrophosphatase activity;GO:0032550	GO:0016485//protein processing;GO:0044267//cellular protein metabolic process
		MIR1533	Unigene0017758	0.3671	0.2006	0.1324	--	-	-	-	-
		MIR1533	Unigene0017785	0.3671	0.2006	0.1324	F5O11.10 isoform 3 [Theobroma cacao]	-	-	-	-
		MIR1533	Unigene0018127	0.3671	0.2006	0.1324	PREDICTED: zinc finger CCCH domain-containing protein 12-like [Cicer arietinum]	-	-	GO:0043169//cation binding	-
		MIR1533	Unigene0019524	0.3671	0.2006	0.1324	Os04g0471400 [Oryza sativa Japonica Group]	-	GO:0043231//intracellular membrane-bounded organelle	-	-
		MIR1533	Unigene0020173	0.3671	0.2006	0.1324	PREDICTED: protein ODORANT1-like [Cicer arietinum]	-	GO:0043231//intracellular membrane-bounded organelle	GO:0003676//nucleic acid binding	GO:0001101//response to acid;GO:0044087
		MIR1533	Unigene0020182	0.3671	0.2006	0.1324	PREDICTED: RNA-dependent RNA polymerase 2-like [Glycine max]	-	-	-	-
		MIR1533	Unigene0021367	0.3671	0.2006	0.1324	PREDICTED: uncharacterized protein LOC100815587 [Glycine max]	-	-	-	-
		MIR1533	Unigene0022280	0.3671	0.2006	0.1324	PREDICTED: probable protein phosphatase DDB_G0282105-like [Cicer arietinum]	-	-	-	-
		MIR1533	Unigene0022917	0.3671	0.2006	0.1324	PREDICTED: dentin sialophosphoprotein-like isoform X1 [Cicer arietinum]	-	GO:0044437	-	-
		MIR1533	Unigene0024551	0.3671	0.2006	0.1324	PREDICTED: uncharacterized 29.3 kDa protein-like [Cicer arietinum]	-	-	-	-
		MIR1533	Unigene0024559	0.3671	0.2006	0.1324	--	-	-	-	-
		MIR1533	Unigene0024830	0.3671	0.2006	0.1324	PLATZ transcription factor family protein isoform 1 [Theobroma cacao]	-	-	-	-
		MIR1533	Unigene0025566	0.3671	0.2006	0.1324	PREDICTED: synaptotagmin-5-like isoform X2 [Cicer arietinum]	-	GO:0005911//cell-cell junction;GO:0016020//membrane;GO:0043231//intracellular membrane-bounded organelle	-	-
		MIR1533	Unigene0025684	0.3671	0.2006	0.1324	Endoglucanase [Medicago truncatula]	-	GO:0016020//membrane	GO:0004553//hydrolase activity, hydrolyzing O-glycosyl compounds	GO:0044238
		MIR1533	Unigene0027364	0.3671	0.2006	0.1324	--	-	-	-	-
		MIR1533	Unigene0028153	0.3671	0.2006	0.1324	PREDICTED: F-box protein PP2-B1-like [Cicer arietinum]	-	-	-	-
		MIR1533	Unigene0028764	0.3671	0.2006	0.1324	PREDICTED: protein NSP-INTERACTING KINASE 3-like isoform 1 [Glycine max]	-	GO:0031224//intrinsic component of membrane;GO:0043231//intracellular membrane-bounded organelle	GO:0004672//protein kinase activity;GO:0032550	GO:0006796//phosphate-containing compound metabolic process;GO:0006464//cellular protein modification process
		MIR1533	Unigene0030609	0.3671	0.2006	0.1324	Chromodomain-helicase-DNA-binding protein [Medicago truncatula]	-	-	GO:0017111//nucleoside-triphosphatase activity;GO:0046914//transition metal ion binding;GO:0003676//nucleic acid binding;GO:0016407//acetyltransferase activity	-
		MIR1533	Unigene0031139	0.3671	0.2006	0.1324	At1g04330 [Arabidopsis thaliana]	-	-	-	-
		MIR1533	Unigene0031244	0.3671	0.2006	0.1324	PREDICTED: ethylene-responsive transcription factor 3-like [Glycine max]	-	GO:0043231//intracellular membrane-bounded organelle	GO:0001071//nucleic acid binding transcription factor activity;GO:0003677//DNA binding	GO:0001101//response to acid;GO:0006950//response to stress;GO:0006351//transcription, DNA-templated
		MIR1533	Unigene0031455	0.3671	0.2006	0.1324	Kinase-like protein [Medicago truncatula]	-	-	-	-
		MIR1533	Unigene0031739	0.3671	0.2006	0.1324	--	-	-	-	-
		MIR1533	Unigene0032008	0.3671	0.2006	0.1324	Zinc finger protein [Medicago truncatula]	-	GO:0043231//intracellular membrane-bounded organelle	GO:0043169//cation binding;GO:0097159//organic cyclic compound binding	GO:0009845//seed germination;GO:0009740//gibberellic acid mediated signaling pathway
		MIR1533	Unigene0032797	0.3671	0.2006	0.1324	Os09g0463300 [Oryza sativa Japonica Group]	-	-	-	-
		MIR1533	Unigene0034836	0.3671	0.2006	0.1324	PREDICTED: probable sugar phosphate/phosphate translocator At5g25400-like [Cicer arietinum]	-	GO:0031224//intrinsic component of membrane;GO:0043231//intracellular membrane-bounded organelle	-	-
		MIR1533	Unigene0035242	0.3671	0.2006	0.1324	Acyl coa ligase acetate-coa synthetase-like protein [Medicago truncatula]	-	-	GO:0003824//catalytic activity	-
		MIR1533	Unigene0035911	0.3671	0.2006	0.1324	PREDICTED: probable cytosolic iron-sulfur protein assembly protein 1-like [Cicer arietinum]	-	-	-	-
		MIR1533	Unigene0036044	0.3671	0.2006	0.1324	ROTUNDIFOLIA4 [Arabidopsis thaliana]	-	GO:0016020//membrane	-	GO:0008283//cell proliferation
		MIR1533	Unigene0036339	0.3671	0.2006	0.1324	PREDICTED: UDP-glycosyltransferase 91A1-like [Glycine max]	-	-	GO:0016757//transferase activity, transferring glycosyl groups	-
		MIR1533	Unigene0036817	0.3671	0.2006	0.1324	Wall-associated receptor kinase-like protein [Medicago truncatula]	-	-	-	-
		MIR1533	Unigene0036838	0.3671	0.2006	0.1324	PREDICTED: alpha-glucosidase 2-like isoform X1 [Cicer arietinum]	ko01100//Metabolic pathways;ko00500//Starch and sucrose metabolism;ko00052//Galactose metabolism	-	-	-
		MIR1533	Unigene0037338	0.3671	0.2006	0.1324	PREDICTED: pentatricopeptide repeat-containing protein At2g25580-like [Glycine max]	-	-	GO:0003676//nucleic acid binding;GO:0016741	GO:0006305
		MIR1533	Unigene0037907	0.3671	0.2006	0.1324	--	-	-	-	-
		MIR1533	Unigene0038577	0.3671	0.2006	0.1324	Os03g0139200 [Oryza sativa Japonica Group]	-	-	-	-
		MIR1533	Unigene0038650	0.3671	0.2006	0.1324	PREDICTED: probable transcription factor PosF21-like [Cicer arietinum]	-	GO:0044444//cytoplasmic part	GO:0001071//nucleic acid binding transcription factor activity;GO:0003677//DNA binding	GO:0001101//response to acid;GO:0006351//transcription, DNA-templated
		MIR1533	Unigene0038820	0.3671	0.2006	0.1324	Splicing factor, arginine/serine-rich 17B [Medicago truncatula]	-	-	-	-
		MIR1533	Unigene0038932	0.3671	0.2006	0.1324	Receptor-like protein kinase [Medicago truncatula]	-	GO:0043231//intracellular membrane-bounded organelle;GO:0031224//intrinsic component of membrane	GO:0004702//receptor signaling protein serine/threonine kinase activity;GO:0005102//receptor binding;GO:0032550;GO:0016628//oxidoreductase activity, acting on the CH-CH group of donors, NAD or NADP as acceptor	GO:0003006//developmental process involved in reproduction;GO:0032147//activation of protein kinase activity;GO:0009933//meristem structural organization;GO:0010073//meristem maintenance;GO:0035556//intracellular signal transduction
		MIR1533	Unigene0039730	0.3671	0.2006	0.1324	PREDICTED: zinc finger CCCH domain-containing protein 15-like isoform X1 [Cicer arietinum]	-	-	GO:0043169//cation binding	-
		MIR1533	Unigene0040338	0.3671	0.2006	0.1324	Phosphoglycolate phosphatase [Medicago truncatula]	-	GO:0009536//plastid	GO:0003824//catalytic activity	-
		MIR1533	Unigene0040346	0.3671	0.2006	0.1324	--	-	-	-	-
		MIR1533	Unigene0040547	0.3671	0.2006	0.1324	En/Spm transposon protein-like [Arabidopsis thaliana]	-	-	-	-
		MIR1533	Unigene0040980	0.3671	0.2006	0.1324	PREDICTED: 125 kDa kinesin-related protein-like isoform X1 [Cicer arietinum]	-	GO:0005875//microtubule associated complex;GO:0016020//membrane	GO:0015631//tubulin binding;GO:0003774//motor activity;GO:0032550	GO:0007017//microtubule-based process
		MIR1533	Unigene0041294	0.3671	0.2006	0.1324	--	-	-	-	-
		MIR1533	Unigene0042448	0.3671	0.2006	0.1324	F-box/LRR-repeat protein [Medicago truncatula]	-	-	-	-
		MIR1533	Unigene0043774	0.3671	0.2006	0.1324	PREDICTED: heavy metal-associated isoprenylated plant protein 26-like [Cicer arietinum]	-	GO:0005911//cell-cell junction	GO:0043169//cation binding	GO:0006812//cation transport;GO:0009408//response to heat
		MIR1533	Unigene0044107	0.3671	0.2006	0.1324	PREDICTED: dnaJ homolog subfamily C member 17-like isoform X1 [Cicer arietinum]	-	-	-	-
		MIR1533	Unigene0044637	0.3671	0.2006	0.1324	PREDICTED: MFP1 attachment factor 1-like [Cicer arietinum]	-	-	-	-
		MIR1533	Unigene0044842	0.3671	0.2006	0.1324	--	-	-	-	-
		MIR1533	Unigene0045021	0.3671	0.2006	0.1324	--	-	-	-	-
		MIR1533	Unigene0045085	0.3671	0.2006	0.1324	Os03g0198300 [Oryza sativa Japonica Group]	-	-	-	-
		MIR1533	Unigene0045152	0.3671	0.2006	0.1324	Mono-/di-acylglycerol lipase isoform 1 [Theobroma cacao]	-	-	-	-
		MIR1533	Unigene0045376	0.3671	0.2006	0.1324	N utilization substance protein B-like protein [Medicago truncatula]	-	-	-	-
		MIR1533	Unigene0045834	0.3671	0.2006	0.1324	PREDICTED: BEACH domain-containing protein lvsC-like [Cicer arietinum]	-	-	-	-
		MIR1533	Unigene0046214	0.3671	0.2006	0.1324	PREDICTED: transcription factor bHLH68-like [Cicer arietinum]	-	-	GO:0005515//protein binding	-
		MIR1533	Unigene0046402	0.3671	0.2006	0.1324	PREDICTED: peptide transporter PTR2-like [Cicer arietinum]	-	GO:0031224//intrinsic component of membrane;GO:0000325//plant-type vacuole	GO:0015198//oligopeptide transporter activity	GO:0006857//oligopeptide transport
		MIR1533	Unigene0046762	0.3671	0.2006	0.1324	--	-	-	-	-
		MIR1533	Unigene0047208	0.3671	0.2006	0.1324	PREDICTED: uncharacterized LOC101214270 [Cucumis sativus]	-	-	-	-
		MIR1533	Unigene0047320	0.3671	0.2006	0.1324	--	-	-	-	-
		MIR1533	Unigene0048569	0.3671	0.2006	0.1324	gibberellin 20-oxidase [Phaseolus vulgaris]	ko01100//Metabolic pathways;ko01110//Biosynthesis of secondary metabolites;ko00904//Diterpenoid biosynthesis	-	-	-
		MIR1533	Unigene0048949	0.3671	0.2006	0.1324	RING/U-box superfamily protein isoform 1 [Theobroma cacao]	-	-	-	-
		MIR1533	Unigene0049417	0.3671	0.2006	0.1324	PREDICTED: 14-3-3-like protein B-like isoform X1 [Cicer arietinum]	-	GO:0005911//cell-cell junction;GO:0016020//membrane;GO:0030312;GO:0009536//plastid	GO:0046872//metal ion binding;GO:0005515//protein binding;GO:0032550	GO:0009791//post-embryonic development
		MIR1533	Unigene0049472	0.3671	0.2006	0.1324	PREDICTED: protein SENSITIVITY TO RED LIGHT REDUCED 1-like [Cicer arietinum]	-	-	-	-
		MIR1533	Unigene0050300	0.3671	0.2006	0.1324	PREDICTED: probable receptor-like protein kinase At1g30570-like [Glycine max]	-	GO:0016020//membrane	GO:0004672//protein kinase activity;GO:0032550	GO:0006796//phosphate-containing compound metabolic process;GO:0006464//cellular protein modification process
		MIR1533	Unigene0050397	0.3671	0.2006	0.1324	PREDICTED: homeobox-leucine zipper protein HAT3-like [Cicer arietinum]	-	GO:0005911//cell-cell junction;GO:0043231//intracellular membrane-bounded organelle	GO:0001071//nucleic acid binding transcription factor activity;GO:0003677//DNA binding	GO:0009888//tissue development;GO:0009639//response to red or far red light;GO:0009725//response to hormone;GO:0006351//transcription, DNA-templated;GO:0009791//post-embryonic development;GO:0048608//reproductive structure development;GO:0048367//shoot system development;GO:0050794//regulation of cellular process
		MIR1533	Unigene0050762	0.3671	0.2006	0.1324	PREDICTED: probable rhamnose biosynthetic enzyme 1-like isoform X1 [Cicer arietinum]	ko01110//Biosynthesis of secondary metabolites;ko00520//Amino sugar and nucleotide sugar metabolism	-	-	-
		MIR1533	Unigene0050929	0.3671	0.2006	0.1324	--	-	-	-	-
		MIR1533	Unigene0051556	0.3671	0.2006	0.1324	PREDICTED: E3 ubiquitin-protein ligase RMA1H1-like isoform X1 [Cicer arietinum]	-	-	GO:0046914//transition metal ion binding	-
		MIR1533	Unigene0052486	0.3671	0.2006	0.1324	PREDICTED: ABC transporter B family member 29, chloroplastic-like [Cicer arietinum]	-	-	-	-
		MIR1533	Unigene0052878	0.3671	0.2006	0.1324	Os01g0582600 [Oryza sativa Japonica Group]	-	-	-	-
		MIR1533	Unigene0053156	0.3671	0.2006	0.1324	--	-	-	-	-
		MIR1533	Unigene0053384	0.3671	0.2006	0.1324	PREDICTED: serine-rich adhesin for platelets-like [Cicer arietinum]	-	-	GO:0005488//binding	-
		MIR1533	Unigene0054150	0.3671	0.2006	0.1324	--	-	-	-	-
		MIR1533	Unigene0054744	0.3671	0.2006	0.1324	--	-	-	-	-
		MIR1533	Unigene0055743	0.3671	0.2006	0.1324	PREDICTED: charged multivesicular body protein 1b-like [Cicer arietinum]	ko04144//Endocytosis	-	-	GO:0016197//endosomal transport;GO:0045184//establishment of protein localization;GO:0003006//developmental process involved in reproduction;GO:0009880//embryonic pattern specification
		MIR1533	Unigene0055746	0.3671	0.2006	0.1324	--	-	-	-	-
		MIR1533	Unigene0055788	0.3671	0.2006	0.1324	Os05g0120300 [Oryza sativa Japonica Group]	-	-	-	-
		MIR1533	Unigene0055950	0.3671	0.2006	0.1324	PREDICTED: cellulose synthase A catalytic subunit 7 [UDP-forming]-like [Glycine max]	-	GO:0031224//intrinsic component of membrane;GO:0009536//plastid	GO:0016759//cellulose synthase activity;GO:0046914//transition metal ion binding	GO:0030243//cellulose metabolic process;GO:0010395;GO:0009832//plant-type cell wall biogenesis
		MIR157	Unigene0001885	181.862	32.8332	66.0829	PREDICTED: squamosa promoter-binding-like protein 9-like [Cicer arietinum]	-	-	-	-
		MIR157	Unigene0008030	181.862	32.8332	66.0829	PREDICTED: squamosa promoter-binding protein 1-like [Glycine max]	-	GO:0043231//intracellular membrane-bounded organelle	GO:0003676//nucleic acid binding	GO:0009908//flower development;GO:0010050//vegetative phase change
		MIR157	Unigene0008030	181.862	32.8332	66.0829	PREDICTED: squamosa promoter-binding protein 1-like [Glycine max]	-	GO:0043231//intracellular membrane-bounded organelle	GO:0003676//nucleic acid binding	GO:0009908//flower development;GO:0010050//vegetative phase change
		MIR157	Unigene0021032	181.862	32.8332	66.0829	squamosa promoter-binding 16-like protein [Caragana korshinskii]	-	GO:0043231//intracellular membrane-bounded organelle	GO:0003676//nucleic acid binding	-
		MIR157	Unigene0026331	181.862	32.8332	66.0829	PREDICTED: squamosa promoter-binding-like protein 6-like [Glycine max]	-	GO:0043231//intracellular membrane-bounded organelle	GO:0003676//nucleic acid binding	-
		MIR157	Unigene0030634	181.862	32.8332	66.0829	PREDICTED: HUA2-like protein 3-like isoform X1 [Cicer arietinum]	-	-	-	-
		MIR157	Unigene0046356	181.862	32.8332	66.0829	Calcium-dependent lipid-binding family protein isoform 2, partial [Theobroma cacao]	-	-	-	-
		MIR157	Unigene0048804	181.862	32.8332	66.0829	CLE25 protein [Glycine max]	-	-	-	-
		MIR157	Unigene0051079	181.862	32.8332	66.0829	PREDICTED: squamosa promoter-binding-like protein 7-like [Cicer arietinum]	-	GO:0043231//intracellular membrane-bounded organelle	GO:0003676//nucleic acid binding	-
		MIR157	Unigene0054535	181.862	32.8332	66.0829	PREDICTED: squamosa promoter-binding protein 1-like [Glycine max]	-	-	-	-
		MIR170	Unigene0047452	1.3216	5.3496	4.5026	--	-	-	-	-
		MIR1882	Unigene0005048	0.3671	0.1337	0.1324	PREDICTED: myb-related protein 3R-1-like [Glycine max]	-	-	GO:0005488//binding	-
		MIR1882	Unigene0006243	0.3671	0.1337	0.1324	Disease resistance protein [Medicago truncatula]	-	-	GO:0032550	GO:0006950//response to stress
		MIR1882	Unigene0007098	0.3671	0.1337	0.1324	8-amino-7-oxononanoate synthase [Theobroma cacao]	-	-	-	-
		MIR1882	Unigene0008104	0.3671	0.1337	0.1324	PREDICTED: DNA mismatch repair protein MSH3-like isoform X1 [Cicer arietinum]	ko03430//Mismatch repair	-	-	-
		MIR1882	Unigene0008730	0.3671	0.1337	0.1324	PREDICTED: AMP deaminase-like [Glycine max]	ko01100//Metabolic pathways;ko01110//Biosynthesis of secondary metabolites;ko00230//Purine metabolism	GO:0031306//intrinsic component of mitochondrial outer membrane	GO:0047623;GO:0019901//protein kinase binding	GO:0001101//response to acid;GO:0009152//purine ribonucleotide biosynthetic process;GO:0009127//purine nucleoside monophosphate biosynthetic process;GO:0003006//developmental process involved in reproduction
		MIR1882	Unigene0016207	0.3671	0.1337	0.1324	Disease resistance protein; Calcium-binding EF-hand [Medicago truncatula]	-	-	GO:0032550	GO:0006950//response to stress
		MIR1882	Unigene0016804	0.3671	0.1337	0.1324	PREDICTED: myb-related protein 3R-1-like isoform X2 [Cicer arietinum]	-	-	GO:0005488//binding	-
		MIR1882	Unigene0017877	0.3671	0.1337	0.1324	PREDICTED: long-chain-alcohol oxidase FAO4A-like isoform X2 [Cicer arietinum]	-	-	GO:0016899//oxidoreductase activity, acting on the CH-OH group of donors, oxygen as acceptor;GO:0000166//nucleotide binding	-
		MIR1882	Unigene0018861	0.3671	0.1337	0.1324	PREDICTED: transcriptional activator DEMETER-like [Glycine max]	-	-	-	-
		MIR1882	Unigene0020292	0.3671	0.1337	0.1324	ribulose-1,5-bisphosphate carboxylase/oxygenase large subunit [Caragana stipitata]	ko01100//Metabolic pathways;ko00190//Oxidative phosphorylation;ko00710//Carbon fixation in photosynthetic organisms;ko00195//Photosynthesis;ko00630//Glyoxylate and dicarboxylate metabolism	GO:0009536//plastid	GO:0046872//metal ion binding;GO:0016491//oxidoreductase activity;GO:0016831//carboxy-lyase activity	GO:0043094;GO:0015977//carbon fixation
		MIR1882	Unigene0024572	0.3671	0.1337	0.1324	PREDICTED: ATP-dependent DNA helicase DDM1-like [Glycine max]	-	GO:0000785//chromatin	GO:0032550;GO:0003676//nucleic acid binding;GO:0003678//DNA helicase activity	GO:0032196//transposition;GO:0009292//genetic transfer;GO:0031062//positive regulation of histone methylation;GO:0006306//DNA methylation;GO:0035067//negative regulation of histone acetylation;GO:0009154//purine ribonucleotide catabolic process;GO:0032392//DNA geometric change
		MIR1882	Unigene0024683	0.3671	0.1337	0.1324	Os08g0107100 [Oryza sativa Japonica Group]	-	-	-	-
		MIR1882	Unigene0032362	0.3671	0.1337	0.1324	PREDICTED: AMP deaminase-like isoform X1 [Cicer arietinum]	ko01100//Metabolic pathways;ko01110//Biosynthesis of secondary metabolites;ko00230//Purine metabolism	GO:0031306//intrinsic component of mitochondrial outer membrane	GO:0047623;GO:0019901//protein kinase binding	GO:0001101//response to acid;GO:0009152//purine ribonucleotide biosynthetic process;GO:0009127//purine nucleoside monophosphate biosynthetic process;GO:0003006//developmental process involved in reproduction
		MIR1882	Unigene0035710	0.3671	0.1337	0.1324	retrotransposon protein [Glycine max]	-	-	-	-
		MIR1882	Unigene0036682	0.3671	0.1337	0.1324	NB-LRR type disease resistance protein Rps1-k-2 [Medicago truncatula]	-	-	-	-
		MIR1882	Unigene0040942	0.3671	0.1337	0.1324	RNA-binding region RNP-1 (RNA recognition motif) [Medicago truncatula]	-	-	-	-
		MIR1882	Unigene0047763	0.3671	0.1337	0.1324	Disease resistance protein [Medicago truncatula]	-	-	GO:0032550	GO:0006950//response to stress
		MIR1882	Unigene0050495	0.3671	0.1337	0.1324	Nitrate transporter NRT1-2 [Medicago truncatula]	-	-	-	-
		MIR1882	Unigene0055266	0.3671	0.1337	0.1324	Disease resistance protein; Calcium-binding EF-hand [Medicago truncatula]	-	-	GO:0032550	GO:0006950//response to stress
		MIR2109	Unigene0016317	6.8281	3.2766	3.9729	PREDICTED: TMV resistance protein N-like isoform X1 [Cicer arietinum]	-	-	GO:0016462//pyrophosphatase activity;GO:0032550	GO:0006950//response to stress;GO:0007154//cell communication
		MIR2109	Unigene0032540	6.8281	3.2766	3.9729	PREDICTED: protein SUPPRESSOR OF npr1-1, CONSTITUTIVE 1-like isoform X2 [Cicer arietinum]	-	-	GO:0016462//pyrophosphatase activity;GO:0032550	GO:0006950//response to stress;GO:0007154//cell communication
		MIR2109	Unigene0035988	6.8281	3.2766	3.9729	PREDICTED: TMV resistance protein N-like [Glycine max]	-	-	GO:0003824//catalytic activity;GO:0032550	GO:0050896//response to stimulus;GO:0008152//metabolic process;GO:0007154//cell communication
		MIR2119	Unigene0000946	31.1301	3.8785	0.1986	fiber protein Fb19 [Gossypium barbadense]	-	-	GO:0016491//oxidoreductase activity;GO:0008289//lipid binding	-
		MIR2119	Unigene0004717	31.1301	3.8785	0.1986	PREDICTED: chloroplastic group IIA intron splicing facilitator CRS1, chloroplastic-like [Glycine max]	-	-	-	-
		MIR2119	Unigene0014541	31.1301	3.8785	0.1986	F20N2.17 [Arabidopsis thaliana]	-	-	-	-
		MIR2119	Unigene0036216	31.1301	3.8785	0.1986	PREDICTED: bax inhibitor 1-like [Glycine max]	-	GO:0031224//intrinsic component of membrane;GO:0012505//endomembrane system;GO:0044424	-	GO:0006631//fatty acid metabolic process;GO:0006915//apoptotic process;GO:0006950//response to stress;GO:0006984//ER-nucleus signaling pathway
		MIR2645	Unigene0014211	2.1292	0.7356	0.5297	P-loop containing nucleoside triphosphate hydrolases superfamily protein [Theobroma cacao]	-	GO:0043231//intracellular membrane-bounded organelle	GO:0032550	-
		MIR2645	Unigene0021403	2.1292	0.7356	0.5297	PREDICTED: heat shock 70 kDa protein 16-like [Cicer arietinum]	-	-	GO:0016628//oxidoreductase activity, acting on the CH-CH group of donors, NAD or NADP as acceptor;GO:0032550	GO:0050896//response to stimulus
		MIR2645	Unigene0043291	2.1292	0.7356	0.5297	--	-	-	-	-
		MIR2645	Unigene0056153	2.1292	0.7356	0.5297	PREDICTED: pentatricopeptide repeat-containing protein At1g79490, mitochondrial-like [Cicer arietinum]	-	GO:0043231//intracellular membrane-bounded organelle	-	-
		MIR2666	Unigene0003498	0.5874	0.9362	0.4635	PREDICTED: elongation factor 1-gamma-like [Vitis vinifera]	-	GO:0005911//cell-cell junction;GO:0043234//protein complex;GO:0043231//intracellular membrane-bounded organelle;GO:0044444//cytoplasmic part;GO:0016020//membrane;GO:0030312	GO:0008135//translation factor activity, nucleic acid binding;GO:0046914//transition metal ion binding;GO:0003824//catalytic activity	GO:0006412//translation;GO:0010038//response to metal ion
		MIR2666	Unigene0004127	0.5874	0.9362	0.4635	TMV resistance protein N [Medicago truncatula]	-	-	GO:0016462//pyrophosphatase activity;GO:0032550	GO:0006950//response to stress;GO:0007154//cell communication
		MIR2666	Unigene0005499	0.5874	0.9362	0.4635	PREDICTED: CBL-interacting protein kinase 2-like [Glycine max]	-	-	GO:0032550;GO:0004672//protein kinase activity	GO:0006464//cellular protein modification process;GO:0009738//abscisic acid-activated signaling pathway;GO:0006796//phosphate-containing compound metabolic process
		MIR2666	Unigene0008072	0.5874	0.9362	0.4635	PREDICTED: transcription factor GTE4-like isoform X1 [Cicer arietinum]	-	-	GO:0016746//transferase activity, transferring acyl groups	GO:0008152//metabolic process
		MIR2666	Unigene0012079	0.5874	0.9362	0.4635	PREDICTED: U3 small nucleolar RNA-associated protein 14 homolog B-like [Glycine max]	ko03008//Ribosome biogenesis in eukaryotes	GO:0044430//cytoskeletal part;GO:0030684//preribosome;GO:0015630//microtubule cytoskeleton	-	GO:0042254//ribosome biogenesis;GO:0009987//cellular process
		MIR2666	Unigene0013900	0.5874	0.9362	0.4635	--	-	-	-	-
		MIR2666	Unigene0028627	0.5874	0.9362	0.4635	--	-	-	-	-
		MIR2666	Unigene0037682	0.5874	0.9362	0.4635	PREDICTED: glycogen synthase kinase-3 homolog MsK-1-like isoform X4 [Cicer arietinum]	-	GO:0044444//cytoplasmic part	GO:0032550;GO:0004672//protein kinase activity	GO:0006468//protein phosphorylation;GO:0048507//meristem development;GO:0006972//hyperosmotic response
		MIR2666	Unigene0047502	0.5874	0.9362	0.4635	Serine/threonine protein kinase [Medicago truncatula]	-	-	-	-
		MIR2666	Unigene0053728	0.5874	0.9362	0.4635	TIR-NBS-LRR RCT1-like resistance protein [Medicago truncatula]	-	-	GO:0032550	GO:0050896//response to stimulus
		MIR2671	Unigene0029675	0.1468	0.0669	0.0662	PREDICTED: tetraspanin-3-like [Cicer arietinum]	-	GO:0031224//intrinsic component of membrane;GO:0005911//cell-cell junction	-	-
		MIR319	Unigene0010165	421.505	119.229	127.994	--	-	-	-	-
		MIR319	Unigene0013286	421.505	119.229	127.994	PREDICTED: transcription factor GAMYB-like isoform X1 [Cicer arietinum]	-	-	GO:0003676//nucleic acid binding	GO:0040007//growth;GO:0009725//response to hormone;GO:0006351//transcription, DNA-templated;GO:0012501//programmed cell death;GO:0003006//developmental process involved in reproduction;GO:0001101//response to acid;GO:0050794//regulation of cellular process
		MIR319	Unigene0041826	421.505	119.229	127.994	PREDICTED: transcription factor GAMYB-like [Glycine max]	-	-	GO:0005488//binding	-
		MIR3629	Unigene0002292	0.2203	0.0669	0.0662	PREDICTED: serine/threonine-protein phosphatase 7 long form homolog isoform X4 [Cicer arietinum]	-	-	-	-
		MIR3629	Unigene0005203	0.2203	0.0669	0.0662	receptor-like protein kinase 3-like [Glycine max]	-	GO:0005911//cell-cell junction	GO:0004672//protein kinase activity;GO:0032550	GO:0006468//protein phosphorylation
		MIR3629	Unigene0011706	0.2203	0.0669	0.0662	PREDICTED: probable folate-biopterin transporter 2-like isoform X2 [Cicer arietinum]	-	-	-	-
		MIR3629	Unigene0013024	0.2203	0.0669	0.0662	PREDICTED: EVI5-like protein-like isoform X1 [Cicer arietinum]	-	-	GO:0005099//Ras GTPase activator activity	GO:0032313//regulation of Rab GTPase activity
		MIR3629	Unigene0017876	0.2203	0.0669	0.0662	PREDICTED: uncharacterized LOC101208769 [Cucumis sativus]	-	-	-	-
		MIR3629	Unigene0018377	0.2203	0.0669	0.0662	PREDICTED: DNA repair and recombination protein RAD54-like isoform X2 [Cicer arietinum]	ko03440//Homologous recombination	-	GO:0003676//nucleic acid binding;GO:0036094//small molecule binding;GO:0016787//hydrolase activity	GO:0000724//double-strand break repair via homologous recombination
		MIR3629	Unigene0019062	0.2203	0.0669	0.0662	PREDICTED: V-type proton ATPase subunit e-like [Cicer arietinum]	ko01100//Metabolic pathways;ko00190//Oxidative phosphorylation;ko04145//Phagosome	GO:0033176//proton-transporting V-type ATPase complex;GO:0043231//intracellular membrane-bounded organelle	GO:0015077//monovalent inorganic cation transmembrane transporter activity;GO:0003824//catalytic activity	GO:0015988//energy coupled proton transmembrane transport, against electrochemical gradient
		MIR3629	Unigene0020237	0.2203	0.0669	0.0662	--	-	-	-	-
		MIR3629	Unigene0021466	0.2203	0.0669	0.0662	PREDICTED: probable phenylalanine--tRNA ligase alpha subunit-like [Cicer arietinum]	ko00970//Aminoacyl-tRNA biosynthesis	GO:0044424	GO:0003723//RNA binding;GO:0032550;GO:0004812//aminoacyl-tRNA ligase activity	GO:0006418//tRNA aminoacylation for protein translation
		MIR3629	Unigene0022548	0.2203	0.0669	0.0662	RING finger protein [Medicago truncatula]	-	-	GO:0046914//transition metal ion binding	-
		MIR3629	Unigene0024138	0.2203	0.0669	0.0662	--	-	-	-	-
		MIR3629	Unigene0025962	0.2203	0.0669	0.0662	binding protein [Arabidopsis lyrata subsp. lyrata]	-	-	-	-
		MIR3629	Unigene0026564	0.2203	0.0669	0.0662	Cysteine-rich receptor-like protein kinase [Medicago truncatula]	-	-	-	-
		MIR3629	Unigene0029165	0.2203	0.0669	0.0662	PREDICTED: coiled-coil domain-containing protein 73-like isoform X1 [Cicer arietinum]	-	-	-	-
		MIR3629	Unigene0029803	0.2203	0.0669	0.0662	PREDICTED: heat shock 70 kDa protein 17-like [Cicer arietinum]	ko04141//Protein processing in endoplasmic reticulum	GO:0044437;GO:0009536//plastid	GO:0016628//oxidoreductase activity, acting on the CH-CH group of donors, NAD or NADP as acceptor;GO:0032550	GO:0050896//response to stimulus
		MIR3629	Unigene0030240	0.2203	0.0669	0.0662	--	-	-	-	-
		MIR3629	Unigene0035436	0.2203	0.0669	0.0662	Calmodulin-binding protein [Medicago truncatula]	ko04626//Plant-pathogen interaction;ko04070//Phosphatidylinositol signaling system	-	-	-
		MIR3629	Unigene0036157	0.2203	0.0669	0.0662	--	-	-	-	-
		MIR3629	Unigene0040576	0.2203	0.0669	0.0662	--	-	-	-	-
		MIR3629	Unigene0041886	0.2203	0.0669	0.0662	PREDICTED: probable receptor-like protein kinase At5g18500-like [Glycine max]	-	GO:0005911//cell-cell junction	GO:0004672//protein kinase activity;GO:0032550	GO:0006468//protein phosphorylation
		MIR3629	Unigene0044829	0.2203	0.0669	0.0662	PREDICTED: glutelin type-A 1-like [Glycine max]	-	-	-	-
		MIR3629	Unigene0050320	0.2203	0.0669	0.0662	PREDICTED: LOW QUALITY PROTEIN: abscisic acid receptor PYL8-like [Cicer arietinum]	ko04075//Plant hormone signal transduction	-	GO:0019212//phosphatase inhibitor activity	GO:0043666//regulation of phosphoprotein phosphatase activity;GO:0044092//negative regulation of molecular function;GO:0009738//abscisic acid-activated signaling pathway
		MIR3629	Unigene0051875	0.2203	0.0669	0.0662	Os12g0577200 [Oryza sativa Japonica Group]	-	-	-	-
		MIR3629	Unigene0052137	0.2203	0.0669	0.0662	PREDICTED: pentatricopeptide repeat-containing protein At4g01570-like [Glycine max]	-	-	-	-
		MIR3629	Unigene0052625	0.2203	0.0669	0.0662	--	-	-	-	-
		MIR390	Unigene0011493	26.0641	14.2433	11.5877	--	-	-	-	-
		MIR390	Unigene0025110	26.0641	14.2433	11.5877	Replication factor C subunit [Medicago truncatula]	ko03420//Nucleotide excision repair;ko03030//DNA replication;ko03430//Mismatch repair	GO:0043231//intracellular membrane-bounded organelle;GO:0005657//replication fork	GO:0032550;GO:0003676//nucleic acid binding;GO:0034061;GO:0016462//pyrophosphatase activity	GO:0006260//DNA replication
		MIR390	Unigene0026436	26.0641	14.2433	11.5877	PREDICTED: mediator of RNA polymerase II transcription subunit 6-like isoform X1 [Cicer arietinum]	-	-	-	-
		MIR390	Unigene0031522	26.0641	14.2433	11.5877	PREDICTED: histone deacetylase 5-like [Glycine max]	-	-	-	-
		MIR390	Unigene0054920	26.0641	14.2433	11.5877	PREDICTED: LRR receptor-like serine/threonine-protein kinase ERECTA-like isoform X2 [Cicer arietinum]	-	GO:0043231//intracellular membrane-bounded organelle;GO:0031224//intrinsic component of membrane	GO:0032550;GO:0004672//protein kinase activity;GO:0016628//oxidoreductase activity, acting on the CH-CH group of donors, NAD or NADP as acceptor	GO:0009620//response to fungus;GO:0006833//water transport;GO:0007155//cell adhesion;GO:0003006//developmental process involved in reproduction;GO:0009617//response to bacterium;GO:0009886//post-embryonic morphogenesis;GO:0006796//phosphate-containing compound metabolic process;GO:0022603//regulation of anatomical structure morphogenesis;GO:0009943//adaxial/abaxial axis specification;GO:0009887//…
		MIR3946	Unigene0000053	0.1468	0	0.1324	--	-	-	-	-
		MIR3946	Unigene0002792	0.1468	0	0.1324	epsin N-terminal homology (ENTH) domain-containing protein [Medicago truncatula]	-	GO:0030117//membrane coat	GO:0035091//phosphatidylinositol binding;GO:0005515//protein binding	GO:0006901//vesicle coating
		MIR3946	Unigene0002826	0.1468	0	0.1324	Disease resistance protein RGA2 [Medicago truncatula]	-	-	GO:0032550	GO:0006950//response to stress
		MIR3946	Unigene0003353	0.1468	0	0.1324	hypothetical protein MTR_4g010530 [Medicago truncatula]	-	-	-	-
		MIR3946	Unigene0003374	0.1468	0	0.1324	PREDICTED: probable serine/threonine-protein kinase DDB_G0282963-like [Cicer arietinum]	-	-	-	-
		MIR3946	Unigene0004660	0.1468	0	0.1324	PREDICTED: polygalacturonase At1g48100-like [Glycine max]	-	-	-	-
		MIR3946	Unigene0004996	0.1468	0	0.1324	PREDICTED: pentatricopeptide repeat-containing protein At4g33170-like [Glycine max]	-	-	-	-
		MIR3946	Unigene0005413	0.1468	0	0.1324	PREDICTED: signal peptidase complex catalytic subunit SEC11C-like [Glycine max]	ko03060//Protein export	GO:0031224//intrinsic component of membrane;GO:0044437	GO:0016787//hydrolase activity	GO:0016485//protein processing
		MIR3946	Unigene0005519	0.1468	0	0.1324	PREDICTED: uncharacterized LOC101211454 [Cucumis sativus]	-	-	-	-
		MIR3946	Unigene0006040	0.1468	0	0.1324	VQ motif-containing protein [Theobroma cacao]	-	-	GO:0003677//DNA binding;GO:0001071//nucleic acid binding transcription factor activity	GO:0006351//transcription, DNA-templated
		MIR3946	Unigene0006646	0.1468	0	0.1324	At4g22560 [Arabidopsis thaliana]	-	-	GO:0016763//transferase activity, transferring pentosyl groups	-
		MIR3946	Unigene0007896	0.1468	0	0.1324	PREDICTED: auxin response factor 18-like [Glycine max]	-	GO:0043231//intracellular membrane-bounded organelle	GO:0003676//nucleic acid binding;GO:0005515//protein binding	GO:0048827//phyllome development;GO:0048437//floral organ development;GO:0048364//root development;GO:0009718//anthocyanin-containing compound biosynthetic process;GO:0040007//growth;GO:0009755//hormone-mediated signaling pathway;GO:0006351//transcription, DNA-templated
		MIR3946	Unigene0007984	0.1468	0	0.1324	PREDICTED: uncharacterized LOC101219885 [Cucumis sativus]	-	-	-	-
		MIR3946	Unigene0008188	0.1468	0	0.1324	--	-	-	-	-
		MIR3946	Unigene0008389	0.1468	0	0.1324	PREDICTED: probable nucleolar protein 5-2-like [Glycine max]	ko03008//Ribosome biogenesis in eukaryotes	GO:0005911//cell-cell junction	GO:0003676//nucleic acid binding	-
		MIR3946	Unigene0008570	0.1468	0	0.1324	F-box family protein [Medicago truncatula]	-	-	-	-
		MIR3946	Unigene0009930	0.1468	0	0.1324	PREDICTED: shaggy-related protein kinase zeta-like [Cicer arietinum]	ko04075//Plant hormone signal transduction	GO:0016020//membrane;GO:0044444//cytoplasmic part	GO:0032550;GO:0004672//protein kinase activity	GO:0009720//detection of hormone stimulus;GO:0006611//protein export from nucleus;GO:0006972//hyperosmotic response;GO:0006468//protein phosphorylation;GO:0043401//steroid hormone mediated signaling pathway;GO:0009887//organ morphogenesis;GO:0016049//cell growth
		MIR3946	Unigene0012365	0.1468	0	0.1324	--	-	-	-	-
		MIR3946	Unigene0013064	0.1468	0	0.1324	--	-	-	-	-
		MIR3946	Unigene0015214	0.1468	0	0.1324	--	-	-	-	-
		MIR3946	Unigene0015976	0.1468	0	0.1324	PREDICTED: probable WRKY transcription factor 2-like [Glycine max]	-	-	-	-
		MIR3946	Unigene0016071	0.1468	0	0.1324	--	-	-	-	-
		MIR3946	Unigene0016311	0.1468	0	0.1324	--	-	-	-	-
		MIR3946	Unigene0016481	0.1468	0	0.1324	WRKY transcription factor [Medicago truncatula]	-	-	GO:0003677//DNA binding;GO:0001071//nucleic acid binding transcription factor activity	GO:0006351//transcription, DNA-templated
		MIR3946	Unigene0017941	0.1468	0	0.1324	PREDICTED: leucine-rich repeat extensin-like protein 3-like [Cicer arietinum]	-	-	-	-
		MIR3946	Unigene0018064	0.1468	0	0.1324	Neurolysin [Medicago truncatula]	-	-	GO:0004175//endopeptidase activity;GO:0043169//cation binding	GO:0016485//protein processing
		MIR3946	Unigene0018201	0.1468	0	0.1324	--	-	-	-	-
		MIR3946	Unigene0019207	0.1468	0	0.1324	PREDICTED: probable serine/threonine-protein kinase At1g54610-like, partial [Cucumis sativus]	-	GO:0016020//membrane	GO:0004674//protein serine/threonine kinase activity;GO:0032550	GO:0006468//protein phosphorylation
		MIR3946	Unigene0020323	0.1468	0	0.1324	PREDICTED: protein sel-1 homolog 2-like [Cicer arietinum]	ko04141//Protein processing in endoplasmic reticulum	GO:0043231//intracellular membrane-bounded organelle	-	GO:0006972//hyperosmotic response;GO:0043161//proteasome-mediated ubiquitin-dependent protein catabolic process
		MIR3946	Unigene0020756	0.1468	0	0.1324	PREDICTED: heat shock protein 82-like [Setaria italica]	ko04141//Protein processing in endoplasmic reticulum;ko04626//Plant-pathogen interaction	-	-	-
		MIR3946	Unigene0021192	0.1468	0	0.1324	PREDICTED: heat stress transcription factor B-2b-like [Cicer arietinum]	-	GO:0043231//intracellular membrane-bounded organelle	GO:0001071//nucleic acid binding transcription factor activity;GO:0003677//DNA binding	GO:0010243//response to organonitrogen compound;GO:0006351//transcription, DNA-templated
		MIR3946	Unigene0021713	0.1468	0	0.1324	--	-	-	-	-
		MIR3946	Unigene0023112	0.1468	0	0.1324	MADS box protein SEP3 [Lotus japonicus]	-	GO:0043231//intracellular membrane-bounded organelle	GO:0003676//nucleic acid binding;GO:0016742//hydroxymethyl-, formyl- and related transferase activity;GO:0001071//nucleic acid binding transcription factor activity;GO:0005515//protein binding	GO:0009069//serine family amino acid metabolic process;GO:0045165//cell fate commitment;GO:0003006//developmental process involved in reproduction;GO:0006351//transcription, DNA-templated
		MIR3946	Unigene0023496	0.1468	0	0.1324	--	-	-	-	-
		MIR3946	Unigene0023580	0.1468	0	0.1324	PREDICTED: pentatricopeptide repeat-containing protein At2g27800, mitochondrial-like [Cicer arietinum]	-	-	-	-
		MIR3946	Unigene0023681	0.1468	0	0.1324	--	-	-	-	-
		MIR3946	Unigene0024040	0.1468	0	0.1324	--	-	-	-	-
		MIR3946	Unigene0024108	0.1468	0	0.1324	--	-	-	-	-
		MIR3946	Unigene0024405	0.1468	0	0.1324	--	-	-	-	-
		MIR3946	Unigene0026423	0.1468	0	0.1324	--	-	-	-	-
		MIR3946	Unigene0027067	0.1468	0	0.1324	--	-	-	-	-
		MIR3946	Unigene0027952	0.1468	0	0.1324	PREDICTED: ABC transporter C family member 2-like isoform X1 [Cicer arietinum]	-	-	-	-
		MIR3946	Unigene0028225	0.1468	0	0.1324	bZIP transcription factor bZIP57 [Glycine max]	-	-	-	-
		MIR3946	Unigene0029604	0.1468	0	0.1324	PREDICTED: zinc finger CCCH domain-containing protein 32-like [Glycine max]	-	-	GO:0043169//cation binding	-
		MIR3946	Unigene0029771	0.1468	0	0.1324	PREDICTED: chromatin assembly factor 1 subunit FAS1-like isoform X1 [Cicer arietinum]	-	-	-	GO:0031497//chromatin assembly;GO:0048731;GO:0009888//tissue development;GO:0006310//DNA recombination;GO:0050789//regulation of biological process
		MIR3946	Unigene0030232	0.1468	0	0.1324	PREDICTED: probable UDP-N-acetylglucosamine--peptide N-acetylglucosaminyltransferase SEC-like isoform X2 [Cicer arietinum]	ko00514//Other types of O-glycan biosynthesis	-	GO:0003824//catalytic activity	GO:0006486//protein glycosylation
		MIR3946	Unigene0031682	0.1468	0	0.1324	PREDICTED: protein SRG1-like [Cicer arietinum]	-	-	-	-
		MIR3946	Unigene0032673	0.1468	0	0.1324	PREDICTED: uncharacterized LOC101219072 [Cucumis sativus]	-	-	-	-
		MIR3946	Unigene0032803	0.1468	0	0.1324	AT3g11590/F24K9_26 [Arabidopsis thaliana]	-	GO:0016020//membrane	-	-
		MIR3946	Unigene0033075	0.1468	0	0.1324	Drought-induced protein [Medicago truncatula]	-	-	-	-
		MIR3946	Unigene0033919	0.1468	0	0.1324	At5g38880 [Arabidopsis thaliana]	-	GO:0005819//spindle	GO:0008017//microtubule binding	-
		MIR3946	Unigene0034548	0.1468	0	0.1324	PREDICTED: clathrin light chain 1-like [Cicer arietinum]	-	GO:0005905//coated pit;GO:0012510//trans-Golgi network transport vesicle membrane	-	GO:0015031//protein transport
		MIR3946	Unigene0034647	0.1468	0	0.1324	PREDICTED: BTB/POZ domain-containing protein At4g08455-like [Cicer arietinum]	-	-	-	-
		MIR3946	Unigene0034834	0.1468	0	0.1324	--	-	-	-	-
		MIR3946	Unigene0035505	0.1468	0	0.1324	PREDICTED: zinc finger protein JACKDAW-like [Cicer arietinum]	-	-	-	-
		MIR3946	Unigene0036873	0.1468	0	0.1324	PREDICTED: pre-mRNA-processing protein 40A-like [Cicer arietinum]	ko03040//Spliceosome	-	-	-
		MIR3946	Unigene0037534	0.1468	0	0.1324	PREDICTED: lysyl-tRNA synthetase-like [Glycine max]	ko00970//Aminoacyl-tRNA biosynthesis	GO:0005911//cell-cell junction;GO:0044444//cytoplasmic part	GO:0032550;GO:0004812//aminoacyl-tRNA ligase activity	GO:0006418//tRNA aminoacylation for protein translation
		MIR3946	Unigene0038140	0.1468	0	0.1324	--	-	-	-	-
		MIR3946	Unigene0039039	0.1468	0	0.1324	PREDICTED: ABC transporter B family member 20-like [Cicer arietinum]	-	GO:0005911//cell-cell junction;GO:0043231//intracellular membrane-bounded organelle;GO:0031224//intrinsic component of membrane	GO:0032550;GO:0042626//ATPase activity, coupled to transmembrane movement of substances	GO:0015893//drug transport;GO:0009154//purine ribonucleotide catabolic process
		MIR3946	Unigene0039425	0.1468	0	0.1324	Pentatricopeptide repeat-containing protein [Medicago truncatula]	-	-	-	-
		MIR3946	Unigene0040083	0.1468	0	0.1324	PREDICTED: myosin heavy chain, striated muscle-like [Setaria italica]	-	GO:0016020//membrane	-	-
		MIR3946	Unigene0040440	0.1468	0	0.1324	--	-	-	-	-
		MIR3946	Unigene0040601	0.1468	0	0.1324	PREDICTED: aspartate carbamoyltransferase 3, chloroplastic-like [Cicer arietinum]	ko01100//Metabolic pathways;ko00240//Pyrimidine metabolism;ko00250//Alanine, aspartate and glutamate metabolism	GO:0009532//plastid stroma	GO:0016743//carboxyl- or carbamoyltransferase activity;GO:0031406//carboxylic acid binding	GO:0019752//carboxylic acid metabolic process;GO:0009267//cellular response to starvation;GO:0019856//pyrimidine nucleobase biosynthetic process
		MIR3946	Unigene0041587	0.1468	0	0.1324	PREDICTED: E3 ubiquitin-protein ligase BRE1-like 1-like isoform X2 [Cicer arietinum]	-	GO:0043231//intracellular membrane-bounded organelle	GO:0046914//transition metal ion binding;GO:0046983//protein dimerization activity;GO:0019787//small conjugating protein ligase activity	GO:0000086//G2/M transition of mitotic cell cycle;GO:0016574//histone ubiquitination;GO:0040007//growth;GO:0006513//protein monoubiquitination;GO:0009887//organ morphogenesis;GO:0003006//developmental process involved in reproduction;GO:0050832//defense response to fungus
		MIR3946	Unigene0041948	0.1468	0	0.1324	--	-	-	-	-
		MIR3946	Unigene0043061	0.1468	0	0.1324	1-aminocyclopropane-1-carboxylate oxidase [Medicago truncatula]	-	-	GO:0046914//transition metal ion binding;GO:0016706//oxidoreductase activity, acting on paired donors, with incorporation or reduction of molecular oxygen, 2-oxoglutarate as one donor, and incorporation of one atom each of oxygen into both donors	-
		MIR3946	Unigene0046172	0.1468	0	0.1324	--	-	-	-	-
		MIR3946	Unigene0050450	0.1468	0	0.1324	PREDICTED: arogenate dehydratase/prephenate dehydratase 1, chloroplastic-like [Cicer arietinum]	-	GO:0044444//cytoplasmic part	GO:0031406//carboxylic acid binding;GO:0016836//hydro-lyase activity	GO:0009637//response to blue light;GO:0006558//L-phenylalanine metabolic process;GO:0006570//tyrosine metabolic process
		MIR3946	Unigene0052299	0.1468	0	0.1324	--	-	-	-	-
		MIR3946	Unigene0053104	0.1468	0	0.1324	PREDICTED: transcription initiation factor TFIID subunit 7-like [Glycine max]	ko03022//Basal transcription factors	GO:0016591//DNA-directed RNA polymerase II, holoenzyme	GO:0008135//translation factor activity, nucleic acid binding	GO:0006412//translation;GO:0006366//transcription from RNA polymerase II promoter
		MIR3946	Unigene0054082	0.1468	0	0.1324	PREDICTED: zinc finger protein ZAT9-like [Glycine max]	-	-	-	-
		MIR3946	Unigene0054197	0.1468	0	0.1324	ENT domain containing protein [Medicago truncatula]	-	-	-	-
		MIR3946	Unigene0054847	0.1468	0	0.1324	PREDICTED: E3 ubiquitin-protein ligase UPL1-like [Glycine max]	ko04120//Ubiquitin mediated proteolysis	GO:0043231//intracellular membrane-bounded organelle;GO:0044444//cytoplasmic part	GO:0019787//small conjugating protein ligase activity	GO:0032446//protein modification by small protein conjugation
		MIR3946	Unigene0055185	0.1468	0	0.1324	PREDICTED: probable polygalacturonase At1g80170-like isoform X1 [Cicer arietinum]	-	-	GO:0004553//hydrolase activity, hydrolyzing O-glycosyl compounds	GO:0044238
		MIR3946	Unigene0055206	0.1468	0	0.1324	hypothetical protein MTR_4g129580 [Medicago truncatula]	-	-	-	-
		MIR3946	Unigene0056128	0.1468	0	0.1324	--	-	-	-	-
		MIR3946	Unigene0056275	0.1468	0	0.1324	PREDICTED: valyl-tRNA synthetase-like isoform 1 [Glycine max]	ko00970//Aminoacyl-tRNA biosynthesis	GO:0009536//plastid	GO:0032550;GO:0052689//carboxylic ester hydrolase activity;GO:0004812//aminoacyl-tRNA ligase activity	GO:0006448//regulation of translational elongation;GO:0006418//tRNA aminoacylation for protein translation;GO:0003006//developmental process involved in reproduction
		MIR3948	Unigene0001788	0.0734	0	0	PREDICTED: N-glycosylase/DNA lyase OGG1-like isoform X2 [Cicer arietinum]	ko03410//Base excision repair	-	-	-
		MIR3948	Unigene0003340	0.0734	0	0	PREDICTED: zinc transporter 4, chloroplastic-like [Cicer arietinum]	-	GO:0031224//intrinsic component of membrane;GO:0044437	GO:0016491//oxidoreductase activity;GO:0046915//transition metal ion transmembrane transporter activity	GO:0051707//response to other organism;GO:0010038//response to metal ion;GO:0006829//zinc ion transport;GO:0006826//iron ion transport
		MIR3948	Unigene0009867	0.0734	0	0	PREDICTED: LOW QUALITY PROTEIN: 1-aminocyclopropane-1-carboxylate oxidase homolog 1-like [Glycine max]	-	-	GO:0016706//oxidoreductase activity, acting on paired donors, with incorporation or reduction of molecular oxygen, 2-oxoglutarate as one donor, and incorporation of one atom each of oxygen into both donors	-
		MIR3948	Unigene0011621	0.0734	0	0	PREDICTED: U5 small nuclear ribonucleoprotein 200 kDa helicase-like isoform X1 [Cicer arietinum]	ko03040//Spliceosome	GO:0044424	GO:0032550;GO:0042623//ATPase activity, coupled	GO:0009154//purine ribonucleotide catabolic process
		MIR3948	Unigene0014974	0.0734	0	0	PREDICTED: pentatricopeptide repeat-containing protein At3g60050-like isoform X1 [Cicer arietinum]	-	-	-	-
		MIR3948	Unigene0015938	0.0734	0	0	5-dehydro-2-deoxygluconokinase [Medicago truncatula]	-	-	GO:0016772//transferase activity, transferring phosphorus-containing groups	GO:0032958//inositol phosphate biosynthetic process
		MIR3948	Unigene0018364	0.0734	0	0	expressed protein [Oryza sativa Japonica Group]	-	-	-	-
		MIR3948	Unigene0020970	0.0734	0	0	--	-	-	-	-
		MIR3948	Unigene0021938	0.0734	0	0	PREDICTED: nudix hydrolase 1-like [Glycine max]	-	-	GO:0047429//nucleoside-triphosphate diphosphatase activity;GO:0004551//nucleotide diphosphatase activity	GO:0033554//cellular response to stress
		MIR3948	Unigene0029867	0.0734	0	0	PREDICTED: uncharacterized LOC101212391 [Cucumis sativus]	-	GO:0009528//plastid inner membrane	-	-
		MIR3948	Unigene0030082	0.0734	0	0	PREDICTED: probable acyl-activating enzyme 2-like [Cicer arietinum]	-	-	GO:0016405//CoA-ligase activity	-
		MIR3948	Unigene0030757	0.0734	0	0	PREDICTED: UPF0187 protein At3g61320, chloroplastic-like [Cicer arietinum]	-	-	-	-
		MIR3948	Unigene0031860	0.0734	0	0	PREDICTED: uncharacterized LOC101221366 [Cucumis sativus]	-	-	-	-
		MIR3948	Unigene0032096	0.0734	0	0	60S acidic ribosomal protein P0 [Medicago truncatula]	ko03010//Ribosome	GO:0005840//ribosome	-	GO:0050896//response to stimulus;GO:0022613//ribonucleoprotein complex biogenesis
		MIR3948	Unigene0032381	0.0734	0	0	Auxin-regulated protein [Medicago truncatula]	-	GO:0016020//membrane	-	-
		MIR3948	Unigene0035519	0.0734	0	0	PREDICTED: serine hydroxymethyltransferase, mitochondrial-like [Cicer arietinum]	ko01100//Metabolic pathways;ko01110//Biosynthesis of secondary metabolites;ko00260//Glycine, serine and threonine metabolism;ko00630//Glyoxylate and dicarboxylate metabolism;ko00460//Cyanoamino acid metabolism;ko00670//One carbon pool by folate	-	-	-
		MIR3948	Unigene0035622	0.0734	0	0	PREDICTED: basic 7S globulin-like [Glycine max]	-	-	-	-
		MIR3948	Unigene0036848	0.0734	0	0	--	-	-	-	-
		MIR3948	Unigene0042985	0.0734	0	0	PREDICTED: tetratricopeptide repeat protein 13-like [Glycine max]	-	GO:0043231//intracellular membrane-bounded organelle;GO:0044444//cytoplasmic part	-	GO:0042742//defense response to bacterium
		MIR3948	Unigene0046360	0.0734	0	0	Plastid DNA-binding protein [Medicago truncatula]	-	-	-	-
		MIR3948	Unigene0047731	0.0734	0	0	violaxanthin de-epoxidase, chloroplastic-like [Glycine max]	ko01100//Metabolic pathways;ko01110//Biosynthesis of secondary metabolites;ko00906//Carotenoid biosynthesis	GO:0031976;GO:0044436	GO:0016491//oxidoreductase activity	GO:0032787//monocarboxylic acid metabolic process;GO:0006950//response to stress;GO:0006778//porphyrin-containing compound metabolic process;GO:0016122//xanthophyll metabolic process
		MIR3948	Unigene0049272	0.0734	0	0	PREDICTED: probable metal-nicotianamine transporter YSL6-like [Cicer arietinum]	-	GO:0044437	-	-
		MIR3948	Unigene0053087	0.0734	0	0	PREDICTED: poly(rC)-binding protein 3-like [Cicer arietinum]	-	GO:0043231//intracellular membrane-bounded organelle	GO:0003676//nucleic acid binding	GO:0009908//flower development
		MIR3948	Unigene0053606	0.0734	0	0	PREDICTED: aquaporin NIP6-1-like [Cicer arietinum]	-	GO:0031224//intrinsic component of membrane	GO:0042887;GO:0015103//inorganic anion transmembrane transporter activity;GO:0015144//carbohydrate transmembrane transporter activity	GO:0006820//anion transport;GO:0015840//urea transport;GO:0034220//ion transmembrane transport;GO:0010036//response to boron-containing substance;GO:0008643//carbohydrate transport
		MIR3948	Unigene0053821	0.0734	0	0	Wiskott-Aldrich syndrome protein family member 2 [Theobroma cacao]	-	GO:0009534//chloroplast thylakoid	-	GO:0009628//response to abiotic stimulus;GO:0009657//plastid organization;GO:0006351//transcription, DNA-templated
		MIR394	Unigene0003027	69.3086	38.9183	28.7375	PREDICTED: zinc finger protein 7-like isoform X1 [Cicer arietinum]	-	-	-	-
		MIR394	Unigene0014670	69.3086	38.9183	28.7375	PREDICTED: F-box only protein 6-like [Cicer arietinum]	-	-	-	GO:0009965//leaf morphogenesis;GO:0010051//xylem and phloem pattern formation;GO:0009734//auxin-activated signaling pathway
		MIR394	Unigene0015607	69.3086	38.9183	28.7375	--	-	-	-	-
		MIR394	Unigene0022593	69.3086	38.9183	28.7375	Os05g0404300 [Oryza sativa Japonica Group]	-	-	-	-
		MIR394	Unigene0028245	69.3086	38.9183	28.7375	PREDICTED: DNA-directed RNA polymerase III subunit RPC2-like [Glycine max]	ko01100//Metabolic pathways;ko00230//Purine metabolism;ko00240//Pyrimidine metabolism;ko03020//RNA polymerase	-	-	-
		MIR394	Unigene0032989	69.3086	38.9183	28.7375	Protein FAM48A, partial [Caragana korshinskii]	-	-	-	-
		MIR394	Unigene0033588	69.3086	38.9183	28.7375	--	-	-	-	-
		MIR394	Unigene0040678	69.3086	38.9183	28.7375	Os07g0295200 [Oryza sativa Japonica Group]	-	GO:0043231//intracellular membrane-bounded organelle	-	-
		MIR394	Unigene0042954	69.3086	38.9183	28.7375	Ty3/gypsy retrotransposon protein [Beta vulgaris subsp. vulgaris]	-	-	-	-
		MIR3951	Unigene0028882	0.0734	0	0	PLC-like phosphodiesterases superfamily protein isoform 1 [Theobroma cacao]	-	-	GO:0008081//phosphoric diester hydrolase activity	GO:0044238;GO:0071704
		MIR3951	Unigene0032005	0.0734	0	0	PREDICTED: NIPA-like protein 2-like [Cicer arietinum]	-	-	GO:0046873//metal ion transmembrane transporter activity	GO:0070838//divalent metal ion transport
		MIR3951	Unigene0051986	0.0734	0	0	Homeobox protein Hox-C4 [Medicago truncatula]	-	GO:0043231//intracellular membrane-bounded organelle	GO:0001071//nucleic acid binding transcription factor activity;GO:0003677//DNA binding	GO:0003006//developmental process involved in reproduction;GO:0006351//transcription, DNA-templated
		MIR395	Unigene0023109	27.3857	55.7027	17.2822	--	-	-	-	-
		MIR395	Unigene0012406	27.3857	55.7027	17.2822	PREDICTED: uncharacterized protein LOC100809991 [Glycine max]	-	-	GO:0004672//protein kinase activity	-
		MIR395	Unigene0035382	27.3857	55.7027	17.2822	PREDICTED: mitochondrial inner membrane protease ATP23-like [Cicer arietinum]	-	-	GO:0004175//endopeptidase activity	GO:0016485//protein processing
		MIR395	Unigene0003931	27.3857	55.7027	17.2822	Os04g0520700 [Oryza sativa Japonica Group]	-	-	-	-
		MIR395	Unigene0051986	27.3857	55.7027	17.2822	PREDICTED: cathepsin 7-like [Cicer arietinum]	-	-	-	-
		MIR395	Unigene0042300	27.3857	55.7027	17.2822	PREDICTED: ATP sulfurylase 1, chloroplastic-like [Cicer arietinum]	ko01100//Metabolic pathways;ko00230//Purine metabolism;ko00920//Sulfur metabolism;ko00450//Selenocompound metabolism	-	-	-
		MIR395	Unigene0008030	27.3857	55.7027	17.2822	Proteasome subunit beta type [Medicago truncatula]	ko03050//Proteasome	-	-	-
		MIR397	Unigene0006393	39.5734	0.4012	4.9662	PREDICTED: laccase-4-like [Glycine max]	-	GO:0005576//extracellular region	GO:0046914//transition metal ion binding;GO:0016682//oxidoreductase activity, acting on diphenols and related substances as donors, oxygen as acceptor	GO:0009808//lignin metabolic process
		MIR397	Unigene0012406	39.5734	0.4012	4.9662	PREDICTED: proteinaceous RNase P 1, chloroplastic/mitochondrial-like isoform X1 [Cicer arietinum]	-	-	-	-
		MIR397	Unigene0051986	39.5734	0.4012	4.9662	PREDICTED: laccase-17-like [Cicer arietinum]	-	GO:0005576//extracellular region	GO:0046914//transition metal ion binding;GO:0016682//oxidoreductase activity, acting on diphenols and related substances as donors, oxygen as acceptor	GO:0009699//phenylpropanoid biosynthetic process;GO:0009808//lignin metabolic process
		MIR397	Unigene0035790	39.5734	0.4012	4.9662	PREDICTED: trihelix transcription factor GT-2-like [Cicer arietinum]	-	-	-	-
		MIR397	Unigene0003931	39.5734	0.4012	4.9662	PREDICTED: laccase-7-like [Glycine max]	-	GO:0005576//extracellular region	GO:0046914//transition metal ion binding;GO:0016682//oxidoreductase activity, acting on diphenols and related substances as donors, oxygen as acceptor	GO:0009808//lignin metabolic process
		MIR398	Unigene0035382	543.309	82.1163	61.5803	--	-	-	-	-
		MIR408	Unigene0005679	44.3457	3.4772	14.9647	PREDICTED: replication protein A 32 kDa subunit B-like isoform X2 [Cicer arietinum]	ko03420//Nucleotide excision repair;ko03030//DNA replication;ko03440//Homologous recombination;ko03430//Mismatch repair	-	GO:0097159//organic cyclic compound binding	-
		MIR408	Unigene0007487	44.3457	3.4772	14.9647	--	-	-	-	-
		MIR408	Unigene0011062	44.3457	3.4772	14.9647	Blue copper protein [Medicago truncatula]	-	-	GO:0046914//transition metal ion binding	-
		MIR408	Unigene0023109	44.3457	3.4772	14.9647	Basic blue protein [Medicago truncatula]	-	GO:0005576//extracellular region	GO:0046914//transition metal ion binding	GO:0003006//developmental process involved in reproduction
		MIR408	Unigene0039570	44.3457	3.4772	14.9647	--	-	-	-	-
		MIR4388	Unigene0008043	0.6608	0.2675	0.2649	PREDICTED: cysteine proteinase RD21a-like [Glycine max]	-	GO:0005911//cell-cell junction;GO:0005576//extracellular region;GO:0009536//plastid	GO:0070011//peptidase activity, acting on L-amino acid peptides	GO:0016485//protein processing;GO:0006970//response to osmotic stress;GO:0009620//response to fungus
		MIR4388	Unigene0015865	0.6608	0.2675	0.2649	DNA (cytosine-5)-methyltransferase 3A [Medicago truncatula]	-	-	-	-
		MIR4388	Unigene0016239	0.6608	0.2675	0.2649	--	-	-	-	-
		MIR4388	Unigene0018087	0.6608	0.2675	0.2649	--	-	-	-	-
		MIR4388	Unigene0021299	0.6608	0.2675	0.2649	PREDICTED: probable xyloglucan endotransglucosylase/hydrolase protein 28-like [Glycine max]	-	GO:0005576//extracellular region;GO:0030312	GO:0016798//hydrolase activity, acting on glycosyl bonds;GO:0016758//transferase activity, transferring hexosyl groups	GO:0044042//glucan metabolic process;GO:0048608//reproductive structure development;GO:0009888//tissue development
		MIR4388	Unigene0024866	0.6608	0.2675	0.2649	PREDICTED: cytochrome b6-f complex iron-sulfur subunit, chloroplastic-like [Fragaria vesca subsp. vesca]	ko01100//Metabolic pathways;ko00195//Photosynthesis	GO:0031224//intrinsic component of membrane;GO:0009526//plastid envelope;GO:0009534//chloroplast thylakoid;GO:0034357	GO:0043169//cation binding;GO:0015078//hydrogen ion transmembrane transporter activity;GO:0051536//iron-sulfur cluster binding;GO:0009055//electron carrier activity	GO:0009617//response to bacterium;GO:0044237//cellular metabolic process;GO:0015992//proton transport
		MIR4388	Unigene0025070	0.6608	0.2675	0.2649	--	-	-	-	-
		MIR4388	Unigene0027350	0.6608	0.2675	0.2649	PREDICTED: heme-binding protein 2-like [Glycine max]	-	-	-	-
		MIR4388	Unigene0032316	0.6608	0.2675	0.2649	CASP-like protein 1 [Glycine max]	-	GO:0031224//intrinsic component of membrane;GO:0009531//secondary cell wall	GO:0046983//protein dimerization activity	GO:0034329//cell junction assembly;GO:0071555//cell wall organization
		MIR4388	Unigene0033416	0.6608	0.2675	0.2649	PREDICTED: serine/threonine-protein kinase EDR1-like isoform X1 [Cicer arietinum]	-	GO:0044444//cytoplasmic part	GO:0031406//carboxylic acid binding;GO:0004713//protein tyrosine kinase activity;GO:0032550	GO:0006468//protein phosphorylation;GO:0009657//plastid organization
		MIR4388	Unigene0036930	0.6608	0.2675	0.2649	--	-	-	-	-
		MIR4388	Unigene0046584	0.6608	0.2675	0.2649	--	-	-	-	-
		MIR4388	Unigene0052813	0.6608	0.2675	0.2649	PREDICTED: ruBisCO large subunit-binding protein subunit beta, chloroplastic-like [Cicer arietinum]	-	-	-	-
		MIR4388	Unigene0053084	0.6608	0.2675	0.2649	Os07g0568200 [Oryza sativa Japonica Group]	-	-	-	-
		MIR4388	Unigene0054411	0.6608	0.2675	0.2649	--	-	-	-	-
		MIR4414	Unigene0011338	1.7621	0.4012	0.3973	PREDICTED: brassinosteroid LRR receptor kinase-like [Cicer arietinum]	ko04075//Plant hormone signal transduction	GO:0032991//macromolecular complex;GO:0031224//intrinsic component of membrane	GO:0004702//receptor signaling protein serine/threonine kinase activity;GO:0032550;GO:0016791//phosphatase activity;GO:0046983//protein dimerization activity;GO:0008289//lipid binding	GO:0009908//flower development;GO:0055088//lipid homeostasis;GO:0009720//detection of hormone stimulus;GO:0048827//phyllome development;GO:0048580;GO:0009411//response to UV;GO:0032147//activation of protein kinase activity;GO:0010208//pollen wall assembly;GO:0043401//steroid hormone mediated signaling pathway;GO:0008219//cell death;GO:0006950//response to stress;GO:0035556//intracellular signal …
		MIR4414	Unigene0012154	1.7621	0.4012	0.3973	PREDICTED: protein FAR1-RELATED SEQUENCE 6-like [Glycine max]	-	-	GO:0046914//transition metal ion binding	-
		MIR4414	Unigene0014059	1.7621	0.4012	0.3973	Cysteine proteinase [Medicago truncatula]	-	-	GO:0070011//peptidase activity, acting on L-amino acid peptides	GO:0016485//protein processing
		MIR4414	Unigene0014141	1.7621	0.4012	0.3973	PREDICTED: fasciclin-like arabinogalactan protein 16-like [Glycine max]	-	GO:0043231//intracellular membrane-bounded organelle	-	-
		MIR4414	Unigene0018116	1.7621	0.4012	0.3973	PREDICTED: protein ARABIDILLO 1-like [Glycine max]	-	-	GO:0003824//catalytic activity	GO:0048528//post-embryonic root development
		MIR4414	Unigene0052322	1.7621	0.4012	0.3973	PREDICTED: GATA transcription factor 21-like [Glycine max]	-	-	GO:0003677//DNA binding	GO:0010467//gene expression;GO:0018130;GO:0044271//cellular nitrogen compound biosynthetic process;GO:0050794//regulation of cellular process;GO:0019438//aromatic compound biosynthetic process
		MIR4414	Unigene0056220	1.7621	0.4012	0.3973	PREDICTED: pentatricopeptide repeat-containing protein At4g18750, chloroplastic-like [Glycine max]	-	-	GO:0046914//transition metal ion binding	-
		MIR4415	Unigene0013973	80.8355	2.3404	3.9729	--	-	-	-	-
		MIR4415	Unigene0030232	80.8355	2.3404	3.9729	PREDICTED: probable UDP-N-acetylglucosamine--peptide N-acetylglucosaminyltransferase SEC-like isoform X2 [Cicer arietinum]	ko00514//Other types of O-glycan biosynthesis	-	GO:0003824//catalytic activity	GO:0006486//protein glycosylation
		MIR4415	Unigene0044144	80.8355	2.3404	3.9729	PREDICTED: E3 ubiquitin-protein ligase arkadia-like isoform 1 [Vitis vinifera]	-	-	-	-
		MIR4415	Unigene0047312	80.8355	2.3404	3.9729	O-linked GlcNAc transferase like protein [Medicago truncatula]	ko00514//Other types of O-glycan biosynthesis	-	-	GO:0008152//metabolic process
		MIR4415	Unigene0053027	80.8355	2.3404	3.9729	PREDICTED: zinc finger protein 36, C3H1 type-like 2-like isoform X1 [Cicer arietinum]	-	-	-	-
		MIR4415	Unigene0053764	80.8355	2.3404	3.9729	PREDICTED: E3 ubiquitin-protein ligase synoviolin A-like [Cicer arietinum]	ko04141//Protein processing in endoplasmic reticulum;ko04120//Ubiquitin mediated proteolysis	GO:0016020//membrane	GO:0046914//transition metal ion binding;GO:0003824//catalytic activity	GO:0043161//proteasome-mediated ubiquitin-dependent protein catabolic process
		MIR472	Unigene0000462	0.0734	0.2675	0.0662	PREDICTED: oligopeptide transporter 6-like [Cicer arietinum]	-	GO:0016020//membrane	GO:0015197//peptide transporter activity	GO:0015833//peptide transport;GO:0003006//developmental process involved in reproduction
		MIR472	Unigene0001400	0.0734	0.2675	0.0662	PREDICTED: cysteine-rich receptor-like protein kinase 25-like isoform 3 [Glycine max]	-	-	GO:0004672//protein kinase activity;GO:0097159//organic cyclic compound binding;GO:0036094//small molecule binding	GO:0050896//response to stimulus;GO:0006796//phosphate-containing compound metabolic process
		MIR472	Unigene0003059	0.0734	0.2675	0.0662	Maturase K [Medicago truncatula]	-	-	GO:0003676//nucleic acid binding	GO:0006351//transcription, DNA-templated
		MIR472	Unigene0003695	0.0734	0.2675	0.0662	serine palmitoyltransferase [Lotus japonicus]	ko01100//Metabolic pathways;ko00600//Sphingolipid metabolism	GO:0043231//intracellular membrane-bounded organelle	GO:0043168//anion binding;GO:0016454	GO:0012501//programmed cell death;GO:0048229//gametophyte development;GO:0006670//sphingosine metabolic process;GO:0009639//response to red or far red light
		MIR472	Unigene0004622	0.0734	0.2675	0.0662	NBS resistance protein, partial [Medicago truncatula]	-	-	-	-
		MIR472	Unigene0004739	0.0734	0.2675	0.0662	EF2, translation elongation factor 2 [Ectocarpus siliculosus]	-	-	-	-
		MIR472	Unigene0004783	0.0734	0.2675	0.0662	PREDICTED: protein AF-9 homolog [Glycine max]	-	-	-	-
		MIR472	Unigene0005153	0.0734	0.2675	0.0662	PREDICTED: histone-lysine N-methyltransferase ASHR1-like isoform X1 [Cicer arietinum]	-	-	GO:0043169//cation binding;GO:0016741	GO:0008152//metabolic process
		MIR472	Unigene0005286	0.0734	0.2675	0.0662	PREDICTED: ER lumen protein retaining receptor-like [Glycine max]	-	GO:0031224//intrinsic component of membrane	GO:0005048//signal sequence binding	GO:0035437//maintenance of protein localization in endoplasmic reticulum
		MIR472	Unigene0005525	0.0734	0.2675	0.0662	Nbs-lrr resistance protein [Medicago truncatula]	-	-	GO:0032550;GO:0016462//pyrophosphatase activity	GO:0006950//response to stress
		MIR472	Unigene0005830	0.0734	0.2675	0.0662	terminal ear1-like 2 protein [Populus tremula x Populus alba]	-	-	GO:0097159//organic cyclic compound binding	-
		MIR472	Unigene0005881	0.0734	0.2675	0.0662	--	-	-	-	-
		MIR472	Unigene0006192	0.0734	0.2675	0.0662	Serine/threonine protein kinase 1 CTR1 [Medicago truncatula]	ko04075//Plant hormone signal transduction	GO:0042175//nuclear outer membrane-endoplasmic reticulum membrane network	GO:0032550;GO:0004672//protein kinase activity	GO:0051716//cellular response to stimulus;GO:0009725//response to hormone;GO:0048580;GO:0010039//response to iron ion;GO:0034285;GO:0009746;GO:0006468//protein phosphorylation;GO:0048506;GO:0051302//regulation of cell division;GO:0009685//gibberellin metabolic process
		MIR472	Unigene0006429	0.0734	0.2675	0.0662	PREDICTED: oleosin-B4-like [Cicer arietinum]	-	-	GO:0043169//cation binding	GO:0006812//cation transport
		MIR472	Unigene0006808	0.0734	0.2675	0.0662	Cytosolic aldehyde dehydrogenase [Medicago truncatula]	ko00940//Phenylpropanoid biosynthesis	-	GO:0004030//aldehyde dehydrogenase [NAD(P)+] activity	GO:0009698//phenylpropanoid metabolic process
		MIR472	Unigene0007604	0.0734	0.2675	0.0662	--	-	-	-	-
		MIR472	Unigene0009307	0.0734	0.2675	0.0662	F23M19.3 [Arabidopsis thaliana]	-	GO:0044464	-	-
		MIR472	Unigene0009840	0.0734	0.2675	0.0662	PREDICTED: villin-4-like isoform X1 [Cicer arietinum]	-	-	GO:0008092//cytoskeletal protein binding	GO:0006996//organelle organization
		MIR472	Unigene0010168	0.0734	0.2675	0.0662	Disease resistance protein [Medicago truncatula]	-	-	GO:0016462//pyrophosphatase activity;GO:0032550	GO:0006950//response to stress;GO:0007154//cell communication
		MIR472	Unigene0010474	0.0734	0.2675	0.0662	--	-	-	-	-
		MIR472	Unigene0011089	0.0734	0.2675	0.0662	PREDICTED: amino acid permease 6-like [Cicer arietinum]	-	GO:0031224//intrinsic component of membrane	GO:0015171//amino acid transmembrane transporter activity	GO:0006865//amino acid transport;GO:0051707//response to other organism;GO:0006812//cation transport;GO:0015740//C4-dicarboxylate transport
		MIR472	Unigene0013408	0.0734	0.2675	0.0662	Polynucleotidyl transferase, Ribonuclease H fold [Medicago truncatula]	-	-	GO:0005488//binding	GO:0008152//metabolic process
		MIR472	Unigene0013508	0.0734	0.2675	0.0662	Rhomboid protease gluP [Medicago truncatula]	-	-	-	-
		MIR472	Unigene0013658	0.0734	0.2675	0.0662	--	-	-	-	-
		MIR472	Unigene0013723	0.0734	0.2675	0.0662	TIR-NBS-LRR type disease resistance protein [Medicago truncatula]	-	-	-	-
		MIR472	Unigene0013797	0.0734	0.2675	0.0662	polyprotein [Glycine max]	-	-	-	-
		MIR472	Unigene0014236	0.0734	0.2675	0.0662	PREDICTED: transcription factor MYB21-like [Glycine max]	-	GO:0043229//intracellular organelle	GO:0005488//binding	GO:0019438//aromatic compound biosynthetic process;GO:0031328//positive regulation of cellular biosynthetic process
		MIR472	Unigene0015036	0.0734	0.2675	0.0662	Receptor-like kinase [Medicago truncatula]	-	-	GO:0016772//transferase activity, transferring phosphorus-containing groups;GO:0097159//organic cyclic compound binding	GO:0034641//cellular nitrogen compound metabolic process;GO:0044238;GO:0043170
		MIR472	Unigene0015344	0.0734	0.2675	0.0662	PREDICTED: uncharacterized LOC101220789 [Cucumis sativus]	-	-	-	-
		MIR472	Unigene0015705	0.0734	0.2675	0.0662	--	-	-	-	-
		MIR472	Unigene0016884	0.0734	0.2675	0.0662	PREDICTED: kinesin-like protein KIF20B-like isoform X1 [Cicer arietinum]	-	-	-	GO:0003006//developmental process involved in reproduction
		MIR472	Unigene0017036	0.0734	0.2675	0.0662	S-adenosylmethionine decarboxylase [Medicago falcata]	ko01100//Metabolic pathways;ko00270//Cysteine and methionine metabolism;ko00330//Arginine and proline metabolism	-	GO:0016831//carboxy-lyase activity	GO:0006596//polyamine biosynthetic process;GO:0044272//sulfur compound biosynthetic process
		MIR472	Unigene0018609	0.0734	0.2675	0.0662	PREDICTED: probable beta-1,3-galactosyltransferase 19-like [Cicer arietinum]	-	-	-	-
		MIR472	Unigene0018886	0.0734	0.2675	0.0662	--	-	-	-	-
		MIR472	Unigene0020907	0.0734	0.2675	0.0662	DnaJ homolog subfamily B member [Medicago truncatula]	-	-	-	-
		MIR472	Unigene0021890	0.0734	0.2675	0.0662	--	-	-	-	-
		MIR472	Unigene0022130	0.0734	0.2675	0.0662	Fiber expressed protein [Medicago truncatula]	-	-	-	-
		MIR472	Unigene0022306	0.0734	0.2675	0.0662	PREDICTED: cleavage and polyadenylation specificity factor CPSF30-like [Cicer arietinum]	-	-	GO:0004519//endonuclease activity;GO:0043169//cation binding;GO:0005515//protein binding	GO:0006950//response to stress;GO:0031440//regulation of mRNA 3'-end processing
		MIR472	Unigene0024167	0.0734	0.2675	0.0662	PREDICTED: pumilio homolog 2-like [Cicer arietinum]	-	GO:0016020//membrane;GO:0044444//cytoplasmic part	GO:0003729//mRNA binding	-
		MIR472	Unigene0025541	0.0734	0.2675	0.0662	PREDICTED: cell wall protein AWA1-like isoform X3 [Cicer arietinum]	-	-	-	-
		MIR472	Unigene0027383	0.0734	0.2675	0.0662	PREDICTED: probable beta-1,4-xylosyltransferase IRX9H-like [Cicer arietinum]	-	-	GO:0015020//glucuronosyltransferase activity;GO:0016763//transferase activity, transferring pentosyl groups	GO:0010413//glucuronoxylan metabolic process;GO:0010208//pollen wall assembly;GO:0009832//plant-type cell wall biogenesis
		MIR472	Unigene0028901	0.0734	0.2675	0.0662	Nbs-lrr resistance protein [Medicago truncatula]	-	-	GO:0032550	GO:0006950//response to stress
		MIR472	Unigene0029574	0.0734	0.2675	0.0662	PREDICTED: probable LRR receptor-like serine/threonine-protein kinase At1g56130-like [Glycine max]	-	-	GO:0032550;GO:0004702//receptor signaling protein serine/threonine kinase activity	GO:0035556//intracellular signal transduction;GO:0032147//activation of protein kinase activity
		MIR472	Unigene0029699	0.0734	0.2675	0.0662	Os02g0123400 [Oryza sativa Japonica Group]	-	-	-	-
		MIR472	Unigene0029843	0.0734	0.2675	0.0662	Disease resistance protein [Medicago truncatula]	-	-	-	-
		MIR472	Unigene0029906	0.0734	0.2675	0.0662	PREDICTED: sulfate transporter 1.3-like isoform X1 [Cicer arietinum]	-	GO:0005911//cell-cell junction;GO:0031224//intrinsic component of membrane	GO:0015291//secondary active transmembrane transporter activity;GO:0015103//inorganic anion transmembrane transporter activity	GO:0008272//sulfate transport;GO:0009267//cellular response to starvation
		MIR472	Unigene0031910	0.0734	0.2675	0.0662	PREDICTED: B3 domain-containing protein REM16-like [Glycine max]	-	-	-	-
		MIR472	Unigene0033639	0.0734	0.2675	0.0662	PREDICTED: pentatricopeptide repeat-containing protein At1g34160-like [Cicer arietinum]	-	-	-	-
		MIR472	Unigene0033874	0.0734	0.2675	0.0662	PREDICTED: probable endo-1,4-beta-xylanase C-like [Cicer arietinum]	-	-	GO:0004553//hydrolase activity, hydrolyzing O-glycosyl compounds	GO:0000272//polysaccharide catabolic process
		MIR472	Unigene0033931	0.0734	0.2675	0.0662	Tetratricopeptide repeat protein [Medicago truncatula]	-	-	-	-
		MIR472	Unigene0034889	0.0734	0.2675	0.0662	PREDICTED: UDP-glucuronic acid decarboxylase 2-like [Cicer arietinum]	-	GO:0043231//intracellular membrane-bounded organelle	-	-
		MIR472	Unigene0034891	0.0734	0.2675	0.0662	PREDICTED: beta-1,3-galactosyltransferase 7-like isoform X1 [Cicer arietinum]	-	GO:0031224//intrinsic component of membrane;GO:0043231//intracellular membrane-bounded organelle	GO:0035250//UDP-galactosyltransferase activity	GO:0006464//cellular protein modification process
		MIR472	Unigene0035988	0.0734	0.2675	0.0662	PREDICTED: TMV resistance protein N-like [Glycine max]	-	-	GO:0003824//catalytic activity;GO:0032550	GO:0050896//response to stimulus;GO:0008152//metabolic process;GO:0007154//cell communication
		MIR472	Unigene0036389	0.0734	0.2675	0.0662	PREDICTED: paired amphipathic helix protein Sin3-like 4-like [Glycine max]	-	GO:0043231//intracellular membrane-bounded organelle	-	GO:0006351//transcription, DNA-templated
		MIR472	Unigene0038893	0.0734	0.2675	0.0662	--	-	-	-	-
		MIR472	Unigene0038924	0.0734	0.2675	0.0662	PREDICTED: protein ROOT HAIR DEFECTIVE 3 homolog 1-like [Cicer arietinum]	-	GO:0031224//intrinsic component of membrane;GO:0042175//nuclear outer membrane-endoplasmic reticulum membrane network;GO:0044437	GO:0032550;GO:0017111//nucleoside-triphosphatase activity	GO:0007010//cytoskeleton organization;GO:0042546//cell wall biogenesis;GO:0016482//cytoplasmic transport;GO:0009913//epidermal cell differentiation;GO:0009826//unidimensional cell growth;GO:0007154//cell communication;GO:0009154//purine ribonucleotide catabolic process;GO:0006950//response to stress
		MIR472	Unigene0039021	0.0734	0.2675	0.0662	Pumilio-like protein [Medicago truncatula]	-	GO:0044464	GO:0003729//mRNA binding	-
		MIR472	Unigene0040090	0.0734	0.2675	0.0662	PREDICTED: protein TRIGALACTOSYLDIACYLGLYCEROL 3, chloroplastic-like isoform X1 [Cicer arietinum]	-	-	GO:0017111//nucleoside-triphosphatase activity;GO:0032550;GO:0015116//sulfate transmembrane transporter activity	GO:0009154//purine ribonucleotide catabolic process;GO:0008272//sulfate transport;GO:0010876//lipid localization
		MIR472	Unigene0040473	0.0734	0.2675	0.0662	--	-	-	-	-
		MIR472	Unigene0041869	0.0734	0.2675	0.0662	PREDICTED: pentatricopeptide repeat-containing protein At2g06000-like [Glycine max]	-	-	-	-
		MIR472	Unigene0042340	0.0734	0.2675	0.0662	sulphate transporter [Astragalus drummondii]	-	-	-	-
		MIR472	Unigene0042456	0.0734	0.2675	0.0662	Auxin response factor [Medicago truncatula]	-	-	-	-
		MIR472	Unigene0042728	0.0734	0.2675	0.0662	polyprotein [Glycine max]	-	-	-	-
		MIR472	Unigene0043076	0.0734	0.2675	0.0662	PREDICTED: uncharacterized LOC101210898 [Cucumis sativus]	-	-	-	-
		MIR472	Unigene0043132	0.0734	0.2675	0.0662	PREDICTED: probable LRR receptor-like serine/threonine-protein kinase RKF3-like [Cicer arietinum]	-	-	GO:0004672//protein kinase activity;GO:0032550	GO:0006796//phosphate-containing compound metabolic process;GO:0006464//cellular protein modification process
		MIR472	Unigene0044465	0.0734	0.2675	0.0662	PREDICTED: BEL1-like homeodomain protein 1-like [Glycine max]	-	-	-	-
		MIR472	Unigene0044493	0.0734	0.2675	0.0662	PREDICTED: calcium-dependent protein kinase isoform 2-like [Cicer arietinum]	ko04626//Plant-pathogen interaction	-	-	-
		MIR472	Unigene0045031	0.0734	0.2675	0.0662	Tir-nbs-lrr resistance protein [Medicago truncatula]	-	-	-	-
		MIR472	Unigene0046263	0.0734	0.2675	0.0662	Os03g0669600 [Oryza sativa Japonica Group]	-	-	-	-
		MIR472	Unigene0047122	0.0734	0.2675	0.0662	PREDICTED: TMV resistance protein N-like [Glycine max]	-	-	GO:0016462//pyrophosphatase activity;GO:0032550	GO:0006950//response to stress;GO:0007154//cell communication
		MIR472	Unigene0047268	0.0734	0.2675	0.0662	PREDICTED: B3 domain-containing protein REM16-like isoform X1 [Cicer arietinum]	-	GO:0043231//intracellular membrane-bounded organelle	GO:0003676//nucleic acid binding	GO:0006351//transcription, DNA-templated
		MIR472	Unigene0047674	0.0734	0.2675	0.0662	Defective in exine formation [Medicago truncatula]	-	GO:0043231//intracellular membrane-bounded organelle	-	GO:0009555//pollen development
		MIR472	Unigene0047969	0.0734	0.2675	0.0662	--	-	-	-	-
		MIR472	Unigene0048070	0.0734	0.2675	0.0662	NBS resistance protein [Medicago truncatula]	-	-	GO:0032550;GO:0016702//oxidoreductase activity, acting on single donors with incorporation of molecular oxygen, incorporation of two atoms of oxygen;GO:0016462//pyrophosphatase activity	GO:0007154//cell communication;GO:0006950//response to stress
		MIR472	Unigene0048074	0.0734	0.2675	0.0662	PREDICTED: myb-like protein O-like [Cicer arietinum]	-	-	GO:0003676//nucleic acid binding	-
		MIR472	Unigene0048379	0.0734	0.2675	0.0662	PREDICTED: probable ubiquitin-conjugating enzyme E2 24-like [Cicer arietinum]	-	-	GO:0016879//ligase activity, forming carbon-nitrogen bonds	GO:0015698//inorganic anion transport;GO:0072506;GO:0009267//cellular response to starvation
		MIR472	Unigene0049049	0.0734	0.2675	0.0662	PREDICTED: probable serine/threonine-protein kinase yakA-like, partial [Cicer arietinum]	-	GO:0005911//cell-cell junction;GO:0044444//cytoplasmic part	GO:0004672//protein kinase activity;GO:0032550	GO:0006464//cellular protein modification process;GO:0001101//response to acid
		MIR472	Unigene0049529	0.0734	0.2675	0.0662	--	-	-	-	-
		MIR472	Unigene0051303	0.0734	0.2675	0.0662	--	-	-	-	-
		MIR472	Unigene0051347	0.0734	0.2675	0.0662	PREDICTED: 18 kDa seed maturation protein-like [Cicer arietinum]	-	-	-	GO:0006950//response to stress;GO:0007275//multicellular organismal development
		MIR472	Unigene0051587	0.0734	0.2675	0.0662	PREDICTED: glucan endo-1,3-beta-glucosidase-like [Cicer arietinum]	-	GO:0030312;GO:0044437	GO:0008422//beta-glucosidase activity	GO:0009624//response to nematode;GO:0006970//response to osmotic stress;GO:0050832//defense response to fungus;GO:0044238
		MIR472	Unigene0053990	0.0734	0.2675	0.0662	PREDICTED: F-box/kelch-repeat protein At3g61590-like [Cicer arietinum]	-	-	-	GO:0048731
		MIR472	Unigene0054115	0.0734	0.2675	0.0662	PREDICTED: disease resistance protein RPM1-like [Cicer arietinum]	-	-	GO:0032550	GO:0006950//response to stress
		MIR472	Unigene0054351	0.0734	0.2675	0.0662	--	-	-	-	-
		MIR472	Unigene0054596	0.0734	0.2675	0.0662	PREDICTED: RNA polymerase-associated protein RTF1 homolog [Glycine max]	-	GO:0043231//intracellular membrane-bounded organelle	GO:0003676//nucleic acid binding	GO:0009908//flower development;GO:0006464//cellular protein modification process;GO:0006351//transcription, DNA-templated
		MIR472	Unigene0054818	0.0734	0.2675	0.0662	Disease resistance protein RPM1 [Medicago truncatula]	-	-	GO:0032550	GO:0006950//response to stress
		MIR472	Unigene0055695	0.0734	0.2675	0.0662	PREDICTED: uncharacterized LOC101215899 [Cucumis sativus]	-	-	-	-
		MIR472	Unigene0055824	0.0734	0.2675	0.0662	PREDICTED: ubiquitin-conjugating enzyme E2 28-like [Cicer arietinum]	ko04141//Protein processing in endoplasmic reticulum;ko04120//Ubiquitin mediated proteolysis	GO:0016020//membrane	GO:0044389;GO:0019787//small conjugating protein ligase activity;GO:0032550	GO:0019941//modification-dependent protein catabolic process;GO:0032446//protein modification by small protein conjugation
		MIR472	Unigene0056264	0.0734	0.2675	0.0662	Disease-resistance protein [Medicago truncatula]	-	-	GO:0016462//pyrophosphatase activity;GO:0032550	GO:0006950//response to stress;GO:0007154//cell communication
		MIR5171	Unigene0001077	0.3671	0.1337	0.1986	--	-	-	-	-
		MIR5171	Unigene0001716	0.3671	0.1337	0.1986	Receptor-like kinase [Medicago truncatula]	-	-	-	-
		MIR5171	Unigene0002854	0.3671	0.1337	0.1986	PREDICTED: 60S ribosomal protein L18a-1-like isoform X1 [Cicer arietinum]	-	-	-	-
		MIR5171	Unigene0003309	0.3671	0.1337	0.1986	--	-	-	-	-
		MIR5171	Unigene0008467	0.3671	0.1337	0.1986	PREDICTED: probable calcium-binding protein CML41-like [Glycine max]	ko04626//Plant-pathogen interaction	-	GO:0046872//metal ion binding	-
		MIR5171	Unigene0014026	0.3671	0.1337	0.1986	PREDICTED: MATE efflux family protein 3, chloroplastic-like [Cicer arietinum]	-	GO:0031224//intrinsic component of membrane	GO:0015291//secondary active transmembrane transporter activity	GO:0015893//drug transport
		MIR5171	Unigene0015987	0.3671	0.1337	0.1986	Leucine-rich repeat family protein [Theobroma cacao]	-	-	-	-
		MIR5171	Unigene0035951	0.3671	0.1337	0.1986	--	-	-	-	-
		MIR5171	Unigene0036309	0.3671	0.1337	0.1986	--	-	-	-	-
		MIR5171	Unigene0037637	0.3671	0.1337	0.1986	--	-	-	-	-
		MIR5171	Unigene0043812	0.3671	0.1337	0.1986	--	-	-	-	-
		MIR5171	Unigene0046654	0.3671	0.1337	0.1986	B12D-like protein [Beta vulgaris]	-	GO:0042579//microbody	-	-
		MIR5171	Unigene0052103	0.3671	0.1337	0.1986	--	-	-	-	-
		MIR5174	Unigene0001077	0.9545	0.8024	0.3311	--	-	-	-	-
		MIR5174	Unigene0005263	0.9545	0.8024	0.3311	--	-	-	-	-
		MIR5174	Unigene0007050	0.9545	0.8024	0.3311	--	-	-	-	-
		MIR5174	Unigene0007235	0.9545	0.8024	0.3311	--	-	-	-	-
		MIR5174	Unigene0007286	0.9545	0.8024	0.3311	PREDICTED: polyol transporter 5-like [Cicer arietinum]	-	-	-	-
		MIR5174	Unigene0008600	0.9545	0.8024	0.3311	--	-	-	-	-
		MIR5174	Unigene0009073	0.9545	0.8024	0.3311	PREDICTED: monoglyceride lipase-like [Glycine max]	-	-	GO:0003824//catalytic activity	-
		MIR5174	Unigene0010157	0.9545	0.8024	0.3311	PREDICTED: protochlorophyllide reductase, chloroplastic-like [Glycine max]	ko01100//Metabolic pathways;ko01110//Biosynthesis of secondary metabolites;ko00860//Porphyrin and chlorophyll metabolism	GO:0009526//plastid envelope;GO:0031976	GO:0016628//oxidoreductase activity, acting on the CH-CH group of donors, NAD or NADP as acceptor	GO:0006779//porphyrin-containing compound biosynthetic process;GO:0009725//response to hormone
		MIR5174	Unigene0012823	0.9545	0.8024	0.3311	--	-	-	-	-
		MIR5174	Unigene0014396	0.9545	0.8024	0.3311	Disease resistance protein (TIR-NBS class) [Theobroma cacao]	-	GO:0031224//intrinsic component of membrane;GO:0043231//intracellular membrane-bounded organelle	GO:0016462//pyrophosphatase activity;GO:0032550	GO:0007154//cell communication
		MIR5174	Unigene0014520	0.9545	0.8024	0.3311	PREDICTED: 4-coumarate--CoA ligase-like 9-like isoform X1 [Cicer arietinum]	-	-	GO:0016703;GO:0016408	GO:0009694//jasmonic acid metabolic process
		MIR5174	Unigene0014953	0.9545	0.8024	0.3311	PREDICTED: endonuclease V [Glycine max]	-	-	GO:0004518//nuclease activity	GO:0006259//DNA metabolic process
		MIR5174	Unigene0015211	0.9545	0.8024	0.3311	PREDICTED: glycine-rich RNA-binding protein 4, mitochondrial-like [Cicer arietinum]	-	GO:0043231//intracellular membrane-bounded organelle	GO:0036094//small molecule binding;GO:0097159//organic cyclic compound binding	-
		MIR5174	Unigene0018543	0.9545	0.8024	0.3311	--	-	-	-	-
		MIR5174	Unigene0024293	0.9545	0.8024	0.3311	--	-	-	-	-
		MIR5174	Unigene0024496	0.9545	0.8024	0.3311	--	-	-	-	-
		MIR5174	Unigene0025372	0.9545	0.8024	0.3311	PREDICTED: UDP-glucuronate:xylan alpha-glucuronosyltransferase 1-like [Cicer arietinum]	-	-	GO:0015020//glucuronosyltransferase activity;GO:0035251//UDP-glucosyltransferase activity	GO:0009832//plant-type cell wall biogenesis;GO:0010413//glucuronoxylan metabolic process
		MIR5174	Unigene0028068	0.9545	0.8024	0.3311	--	-	-	-	-
		MIR5174	Unigene0028197	0.9545	0.8024	0.3311	--	-	-	-	-
		MIR5174	Unigene0028218	0.9545	0.8024	0.3311	PREDICTED: protein LURP-one-related 12-like [Cicer arietinum]	-	-	-	-
		MIR5174	Unigene0029195	0.9545	0.8024	0.3311	Wall-associated receptor kinase-like protein [Medicago truncatula]	-	-	GO:0016301//kinase activity	-
		MIR5174	Unigene0029533	0.9545	0.8024	0.3311	--	-	-	-	-
		MIR5174	Unigene0034539	0.9545	0.8024	0.3311	Peptide transporter PTR [Medicago truncatula]	-	GO:0031224//intrinsic component of membrane	-	GO:0015833//peptide transport
		MIR5174	Unigene0036559	0.9545	0.8024	0.3311	--	-	-	-	-
		MIR5174	Unigene0037792	0.9545	0.8024	0.3311	PREDICTED: protochlorophyllide reductase, chloroplastic-like [Glycine max]	ko01100//Metabolic pathways;ko01110//Biosynthesis of secondary metabolites;ko00860//Porphyrin and chlorophyll metabolism	GO:0009526//plastid envelope;GO:0031976	GO:0016628//oxidoreductase activity, acting on the CH-CH group of donors, NAD or NADP as acceptor	GO:0006779//porphyrin-containing compound biosynthetic process;GO:0009725//response to hormone
		MIR5174	Unigene0043812	0.9545	0.8024	0.3311	--	-	-	-	-
		MIR5174	Unigene0051622	0.9545	0.8024	0.3311	PREDICTED: lachrymatory-factor synthase-like [Cicer arietinum]	-	-	-	-
		MIR5175	Unigene0000112	0.1468	0.4012	0.1324	PREDICTED: pentatricopeptide repeat-containing protein At4g21065-like [Cicer arietinum]	-	-	-	-
		MIR5175	Unigene0000143	0.1468	0.4012	0.1324	--	-	-	-	-
		MIR5175	Unigene0004809	0.1468	0.4012	0.1324	PREDICTED: BTB/POZ domain-containing protein At2g13690-like [Cicer arietinum]	-	-	-	-
		MIR5175	Unigene0004908	0.1468	0.4012	0.1324	--	-	-	-	-
		MIR5175	Unigene0005594	0.1468	0.4012	0.1324	--	-	-	-	-
		MIR5175	Unigene0005849	0.1468	0.4012	0.1324	Folylpolyglutamate synthase [Medicago truncatula]	ko01100//Metabolic pathways;ko00790//Folate biosynthesis	GO:0044444//cytoplasmic part	GO:0032550;GO:0016881//acid-amino acid ligase activity	GO:0009396//folic acid-containing compound biosynthetic process;GO:0048588//developmental cell growth;GO:0035266//meristem growth;GO:0022622//root system development
		MIR5175	Unigene0007050	0.1468	0.4012	0.1324	--	-	-	-	-
		MIR5175	Unigene0008794	0.1468	0.4012	0.1324	D-mannose binding lectin family protein expressed [Medicago truncatula]	-	-	-	-
		MIR5175	Unigene0009448	0.1468	0.4012	0.1324	PREDICTED: D-lactate dehydrogenase [cytochrome], mitochondrial-like [Glycine max]	ko00620//Pyruvate metabolism	-	GO:0003973//(S)-2-hydroxy-acid oxidase activity;GO:0005515//protein binding;GO:0016616//oxidoreductase activity, acting on the CH-OH group of donors, NAD or NADP as acceptor;GO:0032550;GO:0000166//nucleotide binding;GO:0004457//lactate dehydrogenase activity	GO:0009438//methylglyoxal metabolic process
		MIR5175	Unigene0009524	0.1468	0.4012	0.1324	PREDICTED: WD repeat-containing protein 48-like isoform X1 [Cicer arietinum]	-	-	GO:0004683//calmodulin-dependent protein kinase activity	GO:0006464//cellular protein modification process;GO:0009791//post-embryonic development
		MIR5175	Unigene0012858	0.1468	0.4012	0.1324	PREDICTED: transcription factor CPC [Vitis vinifera]	-	-	-	-
		MIR5175	Unigene0017392	0.1468	0.4012	0.1324	--	-	-	-	-
		MIR5175	Unigene0017843	0.1468	0.4012	0.1324	Kinesin light chain [Medicago truncatula]	-	-	-	-
		MIR5175	Unigene0020596	0.1468	0.4012	0.1324	PREDICTED: probable galactinol--sucrose galactosyltransferase 6-like isoform X2 [Cicer arietinum]	-	-	-	-
		MIR5175	Unigene0021617	0.1468	0.4012	0.1324	Oxysterol-binding protein-related protein [Medicago truncatula]	-	GO:0043231//intracellular membrane-bounded organelle	-	-
		MIR5175	Unigene0022585	0.1468	0.4012	0.1324	--	-	-	-	-
		MIR5175	Unigene0023398	0.1468	0.4012	0.1324	--	-	-	-	-
		MIR5175	Unigene0024955	0.1468	0.4012	0.1324	PREDICTED: uncharacterized mitochondrial protein AtMg00860-like [Cucumis sativus]	-	GO:0043231//intracellular membrane-bounded organelle	GO:0046914//transition metal ion binding;GO:0003676//nucleic acid binding;GO:0034061	GO:0006260//DNA replication
		MIR5175	Unigene0025296	0.1468	0.4012	0.1324	--	-	-	-	-
		MIR5175	Unigene0025372	0.1468	0.4012	0.1324	PREDICTED: UDP-glucuronate:xylan alpha-glucuronosyltransferase 1-like [Cicer arietinum]	-	-	GO:0015020//glucuronosyltransferase activity;GO:0035251//UDP-glucosyltransferase activity	GO:0009832//plant-type cell wall biogenesis;GO:0010413//glucuronoxylan metabolic process
		MIR5175	Unigene0027263	0.1468	0.4012	0.1324	--	-	-	-	-
		MIR5175	Unigene0028068	0.1468	0.4012	0.1324	--	-	-	-	-
		MIR5175	Unigene0031157	0.1468	0.4012	0.1324	--	-	-	-	-
		MIR5175	Unigene0031652	0.1468	0.4012	0.1324	--	-	-	-	-
		MIR5175	Unigene0034523	0.1468	0.4012	0.1324	--	-	-	-	-
		MIR5175	Unigene0035352	0.1468	0.4012	0.1324	PREDICTED: BI1-like protein-like [Cicer arietinum]	-	GO:0016020//membrane	-	-
		MIR5175	Unigene0037638	0.1468	0.4012	0.1324	--	-	-	-	-
		MIR5175	Unigene0038108	0.1468	0.4012	0.1324	--	-	-	-	-
		MIR5175	Unigene0041243	0.1468	0.4012	0.1324	--	-	-	-	-
		MIR5175	Unigene0043751	0.1468	0.4012	0.1324	GTP-binding protein engA [Medicago truncatula]	-	GO:0009941//chloroplast envelope	GO:0032550;GO:0016765//transferase activity, transferring alkyl or aryl (other than methyl) groups	GO:0006772//thiamine metabolic process;GO:0009668;GO:0003006//developmental process involved in reproduction
		MIR5175	Unigene0043812	0.1468	0.4012	0.1324	--	-	-	-	-
		MIR5175	Unigene0044188	0.1468	0.4012	0.1324	--	-	-	-	-
		MIR5175	Unigene0046366	0.1468	0.4012	0.1324	--	-	-	-	-
		MIR5175	Unigene0046500	0.1468	0.4012	0.1324	--	-	-	-	-
		MIR5175	Unigene0051258	0.1468	0.4012	0.1324	PREDICTED: pentatricopeptide repeat-containing protein At5g01110-like isoform X1 [Cicer arietinum]	-	-	-	-
		MIR5175	Unigene0053791	0.1468	0.4012	0.1324	PREDICTED: ABC transporter C family member 10-like [Cicer arietinum]	-	GO:0031224//intrinsic component of membrane	GO:0032550;GO:0017111//nucleoside-triphosphatase activity;GO:0016491//oxidoreductase activity;GO:0015405	GO:0051234//establishment of localization;GO:0009154//purine ribonucleotide catabolic process
		MIR5175	Unigene0054478	0.1468	0.4012	0.1324	--	-	-	-	-
		MIR5213	Unigene0004864	2.0558	0.9362	1.4567	TIR-NBS-LRR RCT1 resistance protein [Medicago truncatula]	-	-	-	-
		MIR5213	Unigene0016317	2.0558	0.9362	1.4567	PREDICTED: TMV resistance protein N-like isoform X1 [Cicer arietinum]	-	-	GO:0016462//pyrophosphatase activity;GO:0032550	GO:0006950//response to stress;GO:0007154//cell communication
		MIR5213	Unigene0018209	2.0558	0.9362	1.4567	NBS-containing resistance-like protein [Medicago truncatula]	-	-	GO:0032550	GO:0006950//response to stress;GO:0007154//cell communication
		MIR5213	Unigene0026228	2.0558	0.9362	1.4567	--	-	-	-	-
		MIR5213	Unigene0031243	2.0558	0.9362	1.4567	--	-	-	-	-
		MIR5213	Unigene0032540	2.0558	0.9362	1.4567	PREDICTED: protein SUPPRESSOR OF npr1-1, CONSTITUTIVE 1-like isoform X2 [Cicer arietinum]	-	-	GO:0016462//pyrophosphatase activity;GO:0032550	GO:0006950//response to stress;GO:0007154//cell communication
		MIR5213	Unigene0035988	2.0558	0.9362	1.4567	PREDICTED: TMV resistance protein N-like [Glycine max]	-	-	GO:0003824//catalytic activity;GO:0032550	GO:0050896//response to stimulus;GO:0008152//metabolic process;GO:0007154//cell communication
		MIR5213	Unigene0052628	2.0558	0.9362	1.4567	--	-	-	-	-
		MIR5213	Unigene0055374	2.0558	0.9362	1.4567	Resistance protein [Medicago truncatula]	-	-	GO:0032550	GO:0006950//response to stress;GO:0007154//cell communication
		MIR5232	Unigene0027225	46.5483	41.8606	21.52	chlorophyll a/b binding protein [Brassica oleracea]	ko01100//Metabolic pathways;ko00196//Photosynthesis - antenna proteins	GO:0009521;GO:0009526//plastid envelope;GO:0009570//chloroplast stroma;GO:0009534//chloroplast thylakoid;GO:0005576//extracellular region	GO:0043169//cation binding	GO:0009746;GO:0009639//response to red or far red light;GO:0006091//generation of precursor metabolites and energy
		MIR5232	Unigene0032354	46.5483	41.8606	21.52	--	-	-	-	-
		MIR5232	Unigene0035668	46.5483	41.8606	21.52	--	-	-	-	-
		MIR5232	Unigene0038509	46.5483	41.8606	21.52	PREDICTED: ectonucleotide pyrophosphatase/phosphodiesterase family member 1-like [Glycine max]	-	-	-	-
		MIR5232	Unigene0048172	46.5483	41.8606	21.52	--	-	-	-	-
		MIR5241	Unigene0000295	0.3671	0.3343	0.7946	PREDICTED: ultraviolet-B receptor UVR8-like isoform X1 [Cicer arietinum]	-	-	-	-
		MIR5241	Unigene0035322	0.3671	0.3343	0.7946	PREDICTED: TMV resistance protein N-like [Glycine max]	-	-	GO:0097159//organic cyclic compound binding;GO:0036094//small molecule binding	GO:0009987//cellular process
		MIR5241	Unigene0035415	0.3671	0.3343	0.7946	--	-	-	-	-
		MIR5244	Unigene0002068	2.79	1.2037	1.523	Resistance protein [Medicago truncatula]	-	-	-	-
		MIR5244	Unigene0003308	2.79	1.2037	1.523	ATP-dependent DNA helicase PIF1 [Medicago truncatula]	-	-	GO:0004386//helicase activity	GO:0032392//DNA geometric change
		MIR5244	Unigene0003619	2.79	1.2037	1.523	PREDICTED: 3-oxoacyl-[acyl-carrier-protein] synthase II, chloroplastic-like [Cicer arietinum]	ko01100//Metabolic pathways;ko00061//Fatty acid biosynthesis	-	GO:0004312//fatty acid synthase activity	GO:0009409//response to cold;GO:0003006//developmental process involved in reproduction;GO:0006631//fatty acid metabolic process
		MIR5244	Unigene0005164	2.79	1.2037	1.523	PREDICTED: probable WRKY transcription factor 15-like [Glycine max]	-	-	GO:0003677//DNA binding;GO:0001071//nucleic acid binding transcription factor activity	GO:0006351//transcription, DNA-templated
		MIR5244	Unigene0005849	2.79	1.2037	1.523	Folylpolyglutamate synthase [Medicago truncatula]	ko01100//Metabolic pathways;ko00790//Folate biosynthesis	GO:0044444//cytoplasmic part	GO:0032550;GO:0016881//acid-amino acid ligase activity	GO:0009396//folic acid-containing compound biosynthetic process;GO:0048588//developmental cell growth;GO:0035266//meristem growth;GO:0022622//root system development
		MIR5244	Unigene0006393	2.79	1.2037	1.523	PREDICTED: laccase-11-like [Cicer arietinum]	-	GO:0005576//extracellular region	GO:0046914//transition metal ion binding;GO:0016682//oxidoreductase activity, acting on diphenols and related substances as donors, oxygen as acceptor	GO:0009808//lignin metabolic process
		MIR5244	Unigene0010775	2.79	1.2037	1.523	PREDICTED: cytochrome P450 86B1-like [Glycine max]	ko01100//Metabolic pathways;ko01110//Biosynthesis of secondary metabolites;ko00903//Limonene and pinene degradation;ko00945//Stilbenoid, diarylheptanoid and gingerol biosynthesis	-	-	-
		MIR5244	Unigene0012631	2.79	1.2037	1.523	PREDICTED: probable E3 ubiquitin-protein ligase ARI7-like [Glycine max]	-	-	GO:0046914//transition metal ion binding;GO:0097159//organic cyclic compound binding;GO:0019787//small conjugating protein ligase activity	GO:0032446//protein modification by small protein conjugation
		MIR5244	Unigene0014991	2.79	1.2037	1.523	PREDICTED: uncharacterized ATP-dependent helicase C23E6.02-like [Cicer arietinum]	-	-	GO:0046914//transition metal ion binding;GO:0003676//nucleic acid binding;GO:0017111//nucleoside-triphosphatase activity;GO:0032550	-
		MIR5244	Unigene0017746	2.79	1.2037	1.523	--	-	-	-	-
		MIR5244	Unigene0019921	2.79	1.2037	1.523	PREDICTED: serine/threonine-protein kinase PBS1-like [Cicer arietinum]	-	GO:0009526//plastid envelope	GO:0032550;GO:0004702//receptor signaling protein serine/threonine kinase activity	GO:0035556//intracellular signal transduction;GO:0032147//activation of protein kinase activity
		MIR5244	Unigene0020315	2.79	1.2037	1.523	PREDICTED: probable salt tolerance-like protein At1g78600-like [Cicer arietinum]	-	GO:0044464	GO:0046914//transition metal ion binding	-
		MIR5244	Unigene0024047	2.79	1.2037	1.523	Receptor-like protein kinase [Medicago truncatula]	-	-	GO:0004672//protein kinase activity;GO:0032550	GO:0006796//phosphate-containing compound metabolic process;GO:0006464//cellular protein modification process
		MIR5244	Unigene0026090	2.79	1.2037	1.523	PREDICTED: intron-binding protein aquarius-like [Cicer arietinum]	ko03040//Spliceosome	GO:0030529//ribonucleoprotein complex;GO:0016020//membrane;GO:0009536//plastid	GO:0036002//pre-mRNA binding	GO:0000377
		MIR5244	Unigene0028932	2.79	1.2037	1.523	Cytochrome P450 [Medicago truncatula]	ko01100//Metabolic pathways;ko01110//Biosynthesis of secondary metabolites;ko00903//Limonene and pinene degradation;ko00945//Stilbenoid, diarylheptanoid and gingerol biosynthesis	-	GO:0046906//tetrapyrrole binding;GO:0046914//transition metal ion binding;GO:0016712//oxidoreductase activity, acting on paired donors, with incorporation or reduction of molecular oxygen, reduced flavin or flavoprotein as one donor, and incorporation of one atom of oxygen	GO:0009699//phenylpropanoid biosynthetic process;GO:0000038//very long-chain fatty acid metabolic process
		MIR5244	Unigene0033259	2.79	1.2037	1.523	PREDICTED: probable ADP-ribosylation factor GTPase-activating protein AGD14-like [Cicer arietinum]	-	-	-	-
		MIR5244	Unigene0036682	2.79	1.2037	1.523	NB-LRR type disease resistance protein Rps1-k-2 [Medicago truncatula]	-	-	-	-
		MIR5244	Unigene0041434	2.79	1.2037	1.523	phosphoinositide binding protein [Arabidopsis thaliana]	-	-	-	-
		MIR5244	Unigene0041461	2.79	1.2037	1.523	PREDICTED: probable LRR receptor-like serine/threonine-protein kinase At1g53430-like [Glycine max]	-	-	GO:0003676//nucleic acid binding;GO:0005515//protein binding	-
		MIR5244	Unigene0045444	2.79	1.2037	1.523	OSIGBa0159I10.11 [Oryza sativa Indica Group]	-	-	-	-
		MIR5244	Unigene0046127	2.79	1.2037	1.523	F23N19.13 [Arabidopsis thaliana]	-	-	GO:0005488//binding	-
		MIR5244	Unigene0049119	2.79	1.2037	1.523	--	-	-	-	-
		MIR5244	Unigene0049586	2.79	1.2037	1.523	Phospholipase D [Medicago truncatula]	ko01100//Metabolic pathways;ko04144//Endocytosis;ko00564//Glycerophospholipid metabolism;ko00565//Ether lipid metabolism	-	-	-
		MIR5244	Unigene0050105	2.79	1.2037	1.523	Leucine Rich Repeat family protein [Medicago truncatula]	-	-	-	-
		MIR5244	Unigene0053411	2.79	1.2037	1.523	PREDICTED: serine/threonine-protein phosphatase BSL2-like [Glycine max]	-	GO:0044444//cytoplasmic part;GO:0016020//membrane	GO:0046914//transition metal ion binding;GO:0004721//phosphoprotein phosphatase activity	GO:0043401//steroid hormone mediated signaling pathway;GO:0006796//phosphate-containing compound metabolic process;GO:0008104//protein localization
		MIR5244	Unigene0053422	2.79	1.2037	1.523	Transcription factor bHLH122 [Medicago truncatula]	-	-	GO:0005515//protein binding	-
		MIR5244	Unigene0054995	2.79	1.2037	1.523	Os03g0152800 [Oryza sativa Japonica Group]	-	-	-	-
		MIR5245	Unigene0013471	5.066	3.8116	2.45	--	-	-	-	-
		MIR5245	Unigene0016317	5.066	3.8116	2.45	PREDICTED: TMV resistance protein N-like isoform X1 [Cicer arietinum]	-	-	GO:0016462//pyrophosphatase activity;GO:0032550	GO:0006950//response to stress;GO:0007154//cell communication
		MIR5245	Unigene0046290	5.066	3.8116	2.45	Kelch-like protein diablo [Medicago truncatula]	-	-	-	-
		MIR5245	Unigene0046294	5.066	3.8116	2.45	Disease resistance protein, partial [Caragana korshinskii]	-	-	GO:0016462//pyrophosphatase activity;GO:0032550	GO:0006950//response to stress;GO:0007154//cell communication
		MIR5245	Unigene0055418	5.066	3.8116	2.45	PREDICTED: TMV resistance protein N-like [Glycine max]	-	-	GO:0016462//pyrophosphatase activity;GO:0032550	GO:0006950//response to stress;GO:0007154//cell communication
		MIR5255	Unigene0001262	1.7621	1.538	0.7946	PREDICTED: 30S ribosomal protein S11-like [Cicer arietinum]	ko03010//Ribosome	GO:0030529//ribonucleoprotein complex	GO:0005198//structural molecule activity	GO:0010467//gene expression
		MIR5255	Unigene0001421	1.7621	1.538	0.7946	PREDICTED: probable inactive receptor kinase At2g26730-like [Cicer arietinum]	-	GO:0031224//intrinsic component of membrane	GO:0004672//protein kinase activity;GO:0032550	GO:0006796//phosphate-containing compound metabolic process;GO:0006464//cellular protein modification process
		MIR5255	Unigene0006885	1.7621	1.538	0.7946	Os10g0545100 [Oryza sativa Japonica Group]	-	GO:0043231//intracellular membrane-bounded organelle	-	GO:0048229//gametophyte development
		MIR5255	Unigene0008458	1.7621	1.538	0.7946	PREDICTED: 3-dehydroquinate synthase-like [Glycine max]	-	GO:0043231//intracellular membrane-bounded organelle	GO:0016838//carbon-oxygen lyase activity, acting on phosphates	GO:0008652//cellular amino acid biosynthetic process
		MIR5255	Unigene0013481	1.7621	1.538	0.7946	PREDICTED: ethylene-responsive transcription factor WIN1-like [Glycine max]	-	-	-	-
		MIR5255	Unigene0016918	1.7621	1.538	0.7946	PREDICTED: auxin-induced protein 5NG4-like [Glycine max]	-	-	-	-
		MIR5255	Unigene0022923	1.7621	1.538	0.7946	PREDICTED: TMV resistance protein N-like [Glycine max]	-	-	GO:0016462//pyrophosphatase activity;GO:0032550	GO:0006950//response to stress;GO:0008152//metabolic process;GO:0007154//cell communication
		MIR5255	Unigene0023102	1.7621	1.538	0.7946	PREDICTED: transcription factor bHLH148-like [Glycine max]	-	-	GO:0005515//protein binding	-
		MIR5255	Unigene0025525	1.7621	1.538	0.7946	PREDICTED: phosphoinositide phosphatase SAC3-like isoform X1 [Cicer arietinum]	-	GO:0005911//cell-cell junction	GO:0016788//hydrolase activity, acting on ester bonds	-
		MIR5255	Unigene0027420	1.7621	1.538	0.7946	PREDICTED: TMV resistance protein N-like [Glycine max]	-	-	GO:0016462//pyrophosphatase activity;GO:0032550	GO:0006950//response to stress;GO:0007154//cell communication
		MIR5255	Unigene0030150	1.7621	1.538	0.7946	PREDICTED: LOW QUALITY PROTEIN: uncharacterized LOC101222471 [Cucumis sativus]	-	-	GO:0016787//hydrolase activity	GO:0006664//glycolipid metabolic process;GO:0015031//protein transport
		MIR5255	Unigene0030511	1.7621	1.538	0.7946	--	-	-	-	-
		MIR5255	Unigene0035577	1.7621	1.538	0.7946	putative retrovirus-like polyprotein [Phaseolus vulgaris]	-	-	-	-
		MIR5255	Unigene0039521	1.7621	1.538	0.7946	--	-	-	-	-
		MIR5255	Unigene0040918	1.7621	1.538	0.7946	OSIGBa0145M07.7 [Oryza sativa Indica Group]	-	GO:0043231//intracellular membrane-bounded organelle	GO:0003676//nucleic acid binding	GO:0006259//DNA metabolic process
		MIR5255	Unigene0042960	1.7621	1.538	0.7946	PREDICTED: mechanosensitive ion channel protein 1, mitochondrial-like [Cicer arietinum]	-	GO:0009526//plastid envelope	-	-
		MIR5255	Unigene0050956	1.7621	1.538	0.7946	Nucleotide-diphospho-sugar transferases superfamily protein [Theobroma cacao]	-	-	-	-
		MIR5255	Unigene0053330	1.7621	1.538	0.7946	PREDICTED: TMV resistance protein N-like isoform X1 [Cicer arietinum]	-	-	GO:0032550	GO:0050896//response to stimulus
		MIR5290	Unigene0005836	0.5874	1.0699	0.5959	PREDICTED: zinc finger CCCH domain-containing protein ZFN-like [Glycine max]	-	GO:0044444//cytoplasmic part	GO:0043169//cation binding;GO:0003729//mRNA binding;GO:0005515//protein binding	GO:0006412//translation
		MIR5290	Unigene0010801	0.5874	1.0699	0.5959	arginine/serine-rich splicing factor SC31 transcript VI [Sorghum bicolor]	ko03040//Spliceosome	-	-	-
		MIR5290	Unigene0020878	0.5874	1.0699	0.5959	Os11g0490300 [Oryza sativa Japonica Group]	-	-	-	-
		MIR5290	Unigene0036347	0.5874	1.0699	0.5959	--	-	-	-	-
		MIR5290	Unigene0037676	0.5874	1.0699	0.5959	--	-	-	-	-
		MIR5290	Unigene0042024	0.5874	1.0699	0.5959	--	-	-	-	-
		MIR5290	Unigene0047240	0.5874	1.0699	0.5959	--	-	-	-	-
		MIR5290	Unigene0051548	0.5874	1.0699	0.5959	PREDICTED: homeobox protein knotted-1-like 3-like isoform X1 [Cicer arietinum]	-	GO:0044424	GO:0003677//DNA binding	-
		MIR5290	Unigene0052151	0.5874	1.0699	0.5959	--	-	-	-	-
		MIR5291	Unigene0002156	15.1245	13.0396	14.3687	--	-	-	-	-
		MIR5291	Unigene0015903	15.1245	13.0396	14.3687	PREDICTED: porphobilinogen deaminase, chloroplastic-like [Cicer arietinum]	ko01100//Metabolic pathways;ko01110//Biosynthesis of secondary metabolites;ko00860//Porphyrin and chlorophyll metabolism	GO:0009532//plastid stroma;GO:0009526//plastid envelope;GO:0005576//extracellular region	GO:0016765//transferase activity, transferring alkyl or aryl (other than methyl) groups	GO:0018065//protein-cofactor linkage;GO:0009617//response to bacterium;GO:0018130
		MIR5291	Unigene0017999	15.1245	13.0396	14.3687	PREDICTED: peptide transporter PTR1-like isoform X1 [Cicer arietinum]	-	GO:0005911//cell-cell junction;GO:0031224//intrinsic component of membrane	GO:0015198//oligopeptide transporter activity	GO:0006857//oligopeptide transport;GO:0000904//cell morphogenesis involved in differentiation;GO:0008152//metabolic process
		MIR5291	Unigene0039082	15.1245	13.0396	14.3687	PREDICTED: 3-isopropylmalate dehydrogenase, chloroplastic-like [Cicer arietinum]	ko01100//Metabolic pathways;ko01110//Biosynthesis of secondary metabolites;ko00290//Valine, leucine and isoleucine biosynthesis	-	-	-
		MIR5291	Unigene0052062	15.1245	13.0396	14.3687	PREDICTED: probable receptor-like serine/threonine-protein kinase At5g57670-like [Glycine max]	-	-	GO:0004672//protein kinase activity;GO:0032550	GO:0050896//response to stimulus;GO:0006796//phosphate-containing compound metabolic process;GO:0006464//cellular protein modification process
		MIR5291	Unigene0055165	15.1245	13.0396	14.3687	PREDICTED: F-box protein At2g27310-like [Cicer arietinum]	-	-	-	-
		MIR5293	Unigene0003067	0	0	0.0662	PREDICTED: probable histone-lysine N-methyltransferase ATXR3-like [Cicer arietinum]	-	-	GO:0016740//transferase activity	GO:0009791//post-embryonic development
		MIR5293	Unigene0003619	0	0	0.0662	PREDICTED: 3-oxoacyl-[acyl-carrier-protein] synthase II, chloroplastic-like [Cicer arietinum]	ko01100//Metabolic pathways;ko00061//Fatty acid biosynthesis	-	GO:0004312//fatty acid synthase activity	GO:0009409//response to cold;GO:0003006//developmental process involved in reproduction;GO:0006631//fatty acid metabolic process
		MIR5293	Unigene0003684	0	0	0.0662	PREDICTED: photosystem II CP47 chlorophyll apoprotein-like [Solanum lycopersicum]	ko01100//Metabolic pathways;ko00195//Photosynthesis	GO:0009521;GO:0031224//intrinsic component of membrane;GO:0009534//chloroplast thylakoid	GO:0046906//tetrapyrrole binding;GO:0043168//anion binding;GO:0046914//transition metal ion binding;GO:0009055//electron carrier activity;GO:0003824//catalytic activity	GO:0022900//electron transport chain;GO:0006464//cellular protein modification process;GO:0031647//regulation of protein stability
		MIR5293	Unigene0004006	0	0	0.0662	PREDICTED: protein PLASTID MOVEMENT IMPAIRED 2-like [Glycine max]	-	GO:0016020//membrane	-	-
		MIR5293	Unigene0005466	0	0	0.0662	Protein CutA [Medicago truncatula]	-	-	GO:0046914//transition metal ion binding	GO:0010035//response to inorganic substance
		MIR5293	Unigene0007417	0	0	0.0662	--	-	-	-	-
		MIR5293	Unigene0008042	0	0	0.0662	Alkaline/neutral invertase [Medicago truncatula]	-	GO:0009536//plastid	GO:0004558//alpha-glucosidase activity	GO:0006073//cellular glucan metabolic process;GO:0005985//sucrose metabolic process;GO:0009793//embryo development ending in seed dormancy
		MIR5293	Unigene0009318	0	0	0.0662	PREDICTED: DELLA protein GAI-like [Cicer arietinum]	ko04075//Plant hormone signal transduction	-	-	GO:0033993//response to lipid;GO:0048580;GO:0071310//cellular response to organic substance;GO:0009725//response to hormone;GO:0071229//cellular response to acid;GO:0007165//signal transduction;GO:0044237//cellular metabolic process
		MIR5293	Unigene0014420	0	0	0.0662	PREDICTED: uncharacterized protein LOC101507345 [Cicer arietinum]	-	-	-	-
		MIR5293	Unigene0016366	0	0	0.0662	--	-	-	-	-
		MIR5293	Unigene0020531	0	0	0.0662	PREDICTED: vacuolar-sorting receptor 1-like [Cicer arietinum]	-	-	-	-
		MIR5293	Unigene0020684	0	0	0.0662	PREDICTED: trichohyalin-like [Cicer arietinum]	-	-	-	-
		MIR5293	Unigene0027636	0	0	0.0662	26S proteasome regulatory subunit-like protein [Medicago truncatula]	ko03050//Proteasome	GO:0016020//membrane;GO:0043231//intracellular membrane-bounded organelle;GO:0043234//protein complex;GO:0044444//cytoplasmic part	GO:0032550;GO:0042623//ATPase activity, coupled	GO:0016458//gene silencing;GO:0035966//response to topologically incorrect protein;GO:0009791//post-embryonic development;GO:0006511//ubiquitin-dependent protein catabolic process;GO:0010015//root morphogenesis;GO:0048367//shoot system development;GO:0048507//meristem development;GO:0010038//response to metal ion;GO:0009887//organ morphogenesis;GO:0043623//cellular protein complex assembly;GO:000…
		MIR5293	Unigene0030750	0	0	0.0662	Os02g0595300 [Oryza sativa Japonica Group]	-	-	-	-
		MIR5293	Unigene0033839	0	0	0.0662	Ribonuclease E [Medicago truncatula]	-	-	GO:0003676//nucleic acid binding;GO:0030247//polysaccharide binding;GO:0004518//nuclease activity	GO:0010467//gene expression;GO:0016070//RNA metabolic process
		MIR5293	Unigene0035580	0	0	0.0662	PREDICTED: KDEL motif-containing protein 1-like [Glycine max]	-	-	-	-
		MIR5293	Unigene0036061	0	0	0.0662	PREDICTED: dehydration-responsive element-binding protein 1B-like [Cicer arietinum]	-	GO:0043231//intracellular membrane-bounded organelle	GO:0003676//nucleic acid binding;GO:0001071//nucleic acid binding transcription factor activity	GO:0006351//transcription, DNA-templated
		MIR5293	Unigene0036996	0	0	0.0662	Ferric-chelate reductase [Medicago truncatula]	-	GO:0031224//intrinsic component of membrane	-	-
		MIR5293	Unigene0038300	0	0	0.0662	Polygalacturonase [Medicago truncatula]	ko01100//Metabolic pathways;ko00500//Starch and sucrose metabolism;ko00040//Pentose and glucuronate interconversions	-	GO:0004553//hydrolase activity, hydrolyzing O-glycosyl compounds	GO:0003006//developmental process involved in reproduction;GO:0009900;GO:0000272//polysaccharide catabolic process
		MIR5293	Unigene0042044	0	0	0.0662	AT1G53800 [Arabidopsis thaliana]	-	-	-	-
		MIR5293	Unigene0047085	0	0	0.0662	PREDICTED: protein SPA1-RELATED 3-like isoform X1 [Cicer arietinum]	ko04120//Ubiquitin mediated proteolysis	-	GO:0016301//kinase activity;GO:0005515//protein binding;GO:0016628//oxidoreductase activity, acting on the CH-CH group of donors, NAD or NADP as acceptor;GO:0032550	GO:0006464//cellular protein modification process
		MIR5293	Unigene0048154	0	0	0.0662	PREDICTED: alanine aminotransferase 2, mitochondrial-like [Cicer arietinum]	ko01100//Metabolic pathways;ko00710//Carbon fixation in photosynthetic organisms;ko00250//Alanine, aspartate and glutamate metabolism	GO:0009536//plastid	GO:0032550;GO:0043168//anion binding;GO:0016769//transferase activity, transferring nitrogenous groups	GO:0010038//response to metal ion;GO:0042853//L-alanine catabolic process;GO:0006950//response to stress
		MIR5293	Unigene0050742	0	0	0.0662	Carbohydrate kinase-like protein [Medicago truncatula]	-	-	-	-
		MIR5293	Unigene0053852	0	0	0.0662	RNA-directed DNA polymerase (Reverse transcriptase); Chromo; Zinc finger, CCHC-type; Peptidase aspartic, active site; Polynucleotidyl transferase, Ribonuclease H fold [Medicago truncatula]	-	-	GO:0032550;GO:0003676//nucleic acid binding;GO:0004672//protein kinase activity;GO:0043167//ion binding	GO:0050896//response to stimulus;GO:0006259//DNA metabolic process;GO:0019538//protein metabolic process
		MIR5296	Unigene0001647	0.0734	0	0	--	-	-	-	-
		MIR5296	Unigene0002294	0.0734	0	0	--	-	-	-	-
		MIR5296	Unigene0002453	0.0734	0	0	Pyridoxamine 5'-phosphate oxidase family protein isoform 1 [Theobroma cacao]	-	-	GO:0003824//catalytic activity;GO:0032553	-
		MIR5296	Unigene0003103	0.0734	0	0	--	-	-	-	-
		MIR5296	Unigene0005331	0.0734	0	0	--	-	-	-	-
		MIR5296	Unigene0007233	0.0734	0	0	Receptor-like protein kinase [Medicago truncatula]	-	-	-	-
		MIR5296	Unigene0009577	0.0734	0	0	PREDICTED: heme-binding-like protein At3g10130, chloroplastic-like [Glycine max]	-	GO:0009534//chloroplast thylakoid	-	-
		MIR5296	Unigene0009991	0.0734	0	0	--	-	-	-	-
		MIR5296	Unigene0011530	0.0734	0	0	PREDICTED: flocculation protein FLO11-like [Cicer arietinum]	-	-	-	-
		MIR5296	Unigene0011885	0.0734	0	0	Os02g0515000 [Oryza sativa Japonica Group]	-	-	-	-
		MIR5296	Unigene0012166	0.0734	0	0	F27F5.3 [Arabidopsis thaliana]	-	GO:0009536//plastid	-	-
		MIR5296	Unigene0014180	0.0734	0	0	PREDICTED: receptor-like protein kinase FERONIA-like [Glycine max]	-	GO:0035838//growing cell tip;GO:0005886//plasma membrane	GO:0032550;GO:0004672//protein kinase activity	GO:0006468//protein phosphorylation;GO:0051704;GO:0032501//multicellular organismal process;GO:0000904//cell morphogenesis involved in differentiation
		MIR5296	Unigene0014459	0.0734	0	0	Phosphatase 2C 66 isoform 1 [Theobroma cacao]	-	-	-	-
		MIR5296	Unigene0014905	0.0734	0	0	hAT family dimerisation domain containing protein [Oryza sativa Japonica Group]	-	-	GO:0005488//binding	-
		MIR5296	Unigene0015262	0.0734	0	0	Os12g0594300 [Oryza sativa Japonica Group]	-	GO:0043231//intracellular membrane-bounded organelle;GO:0044444//cytoplasmic part	GO:0004672//protein kinase activity;GO:0032550	GO:0006468//protein phosphorylation
		MIR5296	Unigene0016550	0.0734	0	0	PREDICTED: galactose oxidase-like [Fragaria vesca subsp. vesca]	-	-	-	-
		MIR5296	Unigene0019254	0.0734	0	0	PREDICTED: uncharacterized protein LOC101495212 isoform X2 [Cicer arietinum]	-	-	-	-
		MIR5296	Unigene0024533	0.0734	0	0	PREDICTED: mitochondrial import inner membrane translocase subunit TIM50-like [Glycine max]	-	GO:0005743//mitochondrial inner membrane	-	GO:0045184//establishment of protein localization
		MIR5296	Unigene0026940	0.0734	0	0	PREDICTED: protein FAR1-RELATED SEQUENCE 6-like [Glycine max]	-	-	GO:0046914//transition metal ion binding	-
		MIR5296	Unigene0027589	0.0734	0	0	PREDICTED: jasmonate O-methyltransferase-like [Glycine max]	ko00592//alpha-Linolenic acid metabolism	-	GO:0008757//S-adenosylmethionine-dependent methyltransferase activity	GO:0032787//monocarboxylic acid metabolic process;GO:0006950//response to stress
		MIR5296	Unigene0030971	0.0734	0	0	Adipocyte plasma membrane-associated protein [Medicago truncatula]	-	-	GO:0016843	GO:0008152//metabolic process
		MIR5296	Unigene0036002	0.0734	0	0	Serine hydroxymethyltransferase [Medicago truncatula]	ko01100//Metabolic pathways;ko01110//Biosynthesis of secondary metabolites;ko00260//Glycine, serine and threonine metabolism;ko00630//Glyoxylate and dicarboxylate metabolism;ko00460//Cyanoamino acid metabolism;ko00670//One carbon pool by folate	GO:0005840//ribosome;GO:0009532//plastid stroma;GO:0009526//plastid envelope;GO:0031976;GO:0005576//extracellular region;GO:0016020//membrane	GO:0008187//poly-pyrimidine tract binding;GO:0043168//anion binding;GO:0016742//hydroxymethyl-, formyl- and related transferase activity	GO:0009314//response to radiation;GO:0010038//response to metal ion;GO:0009069//serine family amino acid metabolic process;GO:0006730//one-carbon metabolic process;GO:0048511//rhythmic process;GO:0043094;GO:0006950//response to stress
		MIR5296	Unigene0038400	0.0734	0	0	PREDICTED: probable L-type lectin-domain containing receptor kinase S.5-like [Glycine max]	-	-	GO:0005488//binding;GO:0004672//protein kinase activity	-
		MIR5296	Unigene0038540	0.0734	0	0	PREDICTED: beta-amylase-like [Cicer arietinum]	-	-	GO:0016160//amylase activity	GO:0005976//polysaccharide metabolic process
		MIR5296	Unigene0039118	0.0734	0	0	PREDICTED: enzymatic polyprotein-like, partial [Cucumis sativus]	-	GO:0043231//intracellular membrane-bounded organelle	GO:0032550;GO:0003676//nucleic acid binding;GO:0004175//endopeptidase activity;GO:0034061	GO:0006260//DNA replication;GO:0016485//protein processing;GO:0007154//cell communication;GO:0006950//response to stress
		MIR5296	Unigene0039168	0.0734	0	0	PREDICTED: RNA polymerase II-associated protein 3-like isoform X1 [Cicer arietinum]	-	-	-	-
		MIR5296	Unigene0041311	0.0734	0	0	Low molecular weight protein-tyrosine-phosphatase slr0328 [Theobroma cacao]	-	-	GO:0004721//phosphoprotein phosphatase activity	GO:0006470//protein dephosphorylation
		MIR5296	Unigene0044512	0.0734	0	0	PREDICTED: probable cinnamyl alcohol dehydrogenase-like [Cicer arietinum]	ko01100//Metabolic pathways;ko01110//Biosynthesis of secondary metabolites;ko00940//Phenylpropanoid biosynthesis	-	-	-
		MIR5296	Unigene0046323	0.0734	0	0	PREDICTED: protein OBERON 4-like [Cicer arietinum]	-	-	GO:0046914//transition metal ion binding;GO:0005515//protein binding	GO:0009790//embryo development;GO:0010014//meristem initiation;GO:0045165//cell fate commitment
		MIR5296	Unigene0047046	0.0734	0	0	PREDICTED: biotin carboxyl carrier protein of acetyl-CoA carboxylase, chloroplastic-like [Cicer arietinum]	ko01100//Metabolic pathways;ko01110//Biosynthesis of secondary metabolites;ko00620//Pyruvate metabolism;ko00640//Propanoate metabolism;ko00061//Fatty acid biosynthesis	GO:0044435	GO:0016421//CoA carboxylase activity	GO:0006631//fatty acid metabolic process
		MIR5296	Unigene0047881	0.0734	0	0	PREDICTED: zinc finger CCCH domain-containing protein 48-like [Cicer arietinum]	-	-	-	-
		MIR5296	Unigene0049261	0.0734	0	0	PREDICTED: uncharacterized LOC101222618 [Cucumis sativus]	-	GO:0043231//intracellular membrane-bounded organelle	-	-
		MIR5296	Unigene0052269	0.0734	0	0	PREDICTED: beta-glucosidase 12-like [Cicer arietinum]	-	GO:0009536//plastid;GO:0042579//microbody;GO:0005911//cell-cell junction	GO:0005515//protein binding;GO:0008422//beta-glucosidase activity	GO:0010118//stomatal movement;GO:0009620//response to fungus;GO:0048878//chemical homeostasis;GO:0009738//abscisic acid-activated signaling pathway;GO:0043623//cellular protein complex assembly;GO:0006714//sesquiterpenoid metabolic process;GO:0006970//response to osmotic stress
		MIR5296	Unigene0052625	0.0734	0	0	--	-	-	-	-
		MIR5296	Unigene0052944	0.0734	0	0	PREDICTED: protein LONGIFOLIA 1-like [Cicer arietinum]	-	-	-	-
		MIR5296	Unigene0053653	0.0734	0	0	PREDICTED: GTP pyrophosphokinase-like isoform X1 [Cicer arietinum]	-	GO:0009536//plastid	GO:0031406//carboxylic acid binding;GO:0016778	GO:0006950//response to stress;GO:0009150//purine ribonucleotide metabolic process
		MIR5297	Unigene0000298	0.1468	0	0.1324	PREDICTED: 3-hydroxy-3-methylglutaryl-coenzyme A reductase 1-like [Cicer arietinum]	ko01100//Metabolic pathways;ko01110//Biosynthesis of secondary metabolites;ko00900//Terpenoid backbone biosynthesis	GO:0031224//intrinsic component of membrane	GO:0016616//oxidoreductase activity, acting on the CH-OH group of donors, NAD or NADP as acceptor;GO:0000166//nucleotide binding;GO:0048037//cofactor binding	GO:0006084//acetyl-CoA metabolic process;GO:0006720//isoprenoid metabolic process;GO:0006694//steroid biosynthetic process;GO:0035195//gene silencing by miRNA
		MIR5297	Unigene0003451	0.1468	0	0.1324	PREDICTED: UDP-glycosyltransferase 73C3-like [Cicer arietinum]	-	-	GO:0016757//transferase activity, transferring glycosyl groups	-
		MIR5297	Unigene0003903	0.1468	0	0.1324	--	-	-	-	-
		MIR5297	Unigene0005729	0.1468	0	0.1324	PREDICTED: WD repeat-containing protein DWA2-like [Glycine max]	-	-	-	GO:0009738//abscisic acid-activated signaling pathway
		MIR5297	Unigene0005957	0.1468	0	0.1324	PREDICTED: histone acetyltransferase type B catalytic subunit-like [Glycine max]	-	GO:0043231//intracellular membrane-bounded organelle;GO:0044444//cytoplasmic part	GO:0004402//histone acetyltransferase activity	GO:0006342//chromatin silencing;GO:0016573//histone acetylation
		MIR5297	Unigene0008671	0.1468	0	0.1324	PREDICTED: sodium-coupled neutral amino acid transporter 4-like [Cicer arietinum]	-	GO:0031224//intrinsic component of membrane	GO:0005310//dicarboxylic acid transmembrane transporter activity	GO:0046942//carboxylic acid transport
		MIR5297	Unigene0010679	0.1468	0	0.1324	PREDICTED: nucleolar MIF4G domain-containing protein 1-like [Cicer arietinum]	-	-	-	-
		MIR5297	Unigene0015114	0.1468	0	0.1324	PREDICTED: dihydroflavonol-4-reductase-like [Glycine max]	-	-	GO:0003824//catalytic activity;GO:0048037//cofactor binding	GO:0006950//response to stress;GO:0009812//flavonoid metabolic process
		MIR5297	Unigene0016309	0.1468	0	0.1324	PREDICTED: carbamoyl-phosphate synthase large chain-like [Cicer arietinum]	ko01100//Metabolic pathways;ko00240//Pyrimidine metabolism;ko00250//Alanine, aspartate and glutamate metabolism	GO:0009532//plastid stroma	GO:0043169//cation binding;GO:0032550;GO:0016884//carbon-nitrogen ligase activity, with glutamine as amido-N-donor	GO:0009267//cellular response to starvation;GO:0008152//metabolic process
		MIR5297	Unigene0018517	0.1468	0	0.1324	--	-	-	-	-
		MIR5297	Unigene0019478	0.1468	0	0.1324	PREDICTED: pentatricopeptide repeat-containing protein At2g34400-like [Cicer arietinum]	-	-	-	-
		MIR5297	Unigene0033227	0.1468	0	0.1324	--	-	-	-	-
		MIR5297	Unigene0035999	0.1468	0	0.1324	--	-	-	-	-
		MIR5297	Unigene0036692	0.1468	0	0.1324	PREDICTED: pentatricopeptide repeat-containing protein At4g18750, chloroplastic-like [Cicer arietinum]	-	-	-	-
		MIR5297	Unigene0040659	0.1468	0	0.1324	PREDICTED: dehydration-responsive element-binding protein 1E-like [Cicer arietinum]	-	-	GO:0003676//nucleic acid binding	GO:0050789//regulation of biological process;GO:0009628//response to abiotic stimulus;GO:0006950//response to stress;GO:0006351//transcription, DNA-templated
		MIR5297	Unigene0055902	0.1468	0	0.1324	PREDICTED: TMV resistance protein N-like [Glycine max]	-	-	GO:0036094//small molecule binding;GO:0097159//organic cyclic compound binding	-
		MIR5297	Unigene0056214	0.1468	0	0.1324	P-loop containing nucleoside triphosphate hydrolases superfamily protein isoform 1 [Theobroma cacao]	-	GO:0031224//intrinsic component of membrane	GO:0016759//cellulose synthase activity	GO:0030243//cellulose metabolic process
		MIR5298	Unigene0003881	0	0.0669	0.0662	--	-	-	-	-
		MIR5298	Unigene0004795	0	0.0669	0.0662	PREDICTED: proteinaceous RNase P 2-like [Cicer arietinum]	-	-	-	-
		MIR5298	Unigene0006274	0	0.0669	0.0662	--	-	-	-	-
		MIR5298	Unigene0006291	0	0.0669	0.0662	PREDICTED: AP2-like ethylene-responsive transcription factor At1g16060-like [Cicer arietinum]	-	-	GO:0003700//sequence-specific DNA binding transcription factor activity	GO:0010556;GO:0006366//transcription from RNA polymerase II promoter;GO:0001101//response to acid;GO:0009628//response to abiotic stimulus;GO:0006950//response to stress;GO:0009891
		MIR5298	Unigene0006372	0	0.0669	0.0662	PREDICTED: kinesin light chain 4-like isoform X2 [Cicer arietinum]	-	-	-	-
		MIR5298	Unigene0007415	0	0.0669	0.0662	PREDICTED: cell division control protein 48 homolog C-like isoform X3 [Cicer arietinum]	ko03008//Ribosome biogenesis in eukaryotes	-	-	-
		MIR5298	Unigene0010825	0	0.0669	0.0662	Os01g0128400 [Oryza sativa Japonica Group]	-	-	-	-
		MIR5298	Unigene0011813	0	0.0669	0.0662	PREDICTED: uncharacterized WD repeat-containing protein C2A9.03-like isoform X1 [Cicer arietinum]	-	-	-	-
		MIR5298	Unigene0012179	0	0.0669	0.0662	PREDICTED: DNA mismatch repair protein MSH6-like [Cicer arietinum]	ko03430//Mismatch repair	-	GO:0003690//double-stranded DNA binding;GO:0032550	GO:0006281//DNA repair
		MIR5298	Unigene0012419	0	0.0669	0.0662	--	-	-	-	-
		MIR5298	Unigene0016982	0	0.0669	0.0662	Os02g0773600 [Oryza sativa Japonica Group]	-	-	-	-
		MIR5298	Unigene0017036	0	0.0669	0.0662	S-adenosylmethionine decarboxylase [Medicago falcata]	ko01100//Metabolic pathways;ko00270//Cysteine and methionine metabolism;ko00330//Arginine and proline metabolism	-	GO:0016831//carboxy-lyase activity	GO:0006596//polyamine biosynthetic process;GO:0044272//sulfur compound biosynthetic process
		MIR5298	Unigene0020633	0	0.0669	0.0662	--	-	-	-	-
		MIR5298	Unigene0020846	0	0.0669	0.0662	PREDICTED: superkiller viralicidic activity 2-like 2-like [Cicer arietinum]	ko03018//RNA degradation	-	-	-
		MIR5298	Unigene0026301	0	0.0669	0.0662	Disease resistance-like protein GS3-1 [Medicago truncatula]	-	-	GO:0032550	GO:0050896//response to stimulus
		MIR5298	Unigene0027628	0	0.0669	0.0662	PREDICTED: ankyrin repeat and zinc finger domain-containing protein 1-like isoform X2 [Cicer arietinum]	-	GO:0043231//intracellular membrane-bounded organelle	GO:0043169//cation binding	-
		MIR5298	Unigene0029395	0	0.0669	0.0662	PREDICTED: LOW QUALITY PROTEIN: zinc finger CCHC-type and RNA-binding motif-containing protein 1-like [Cicer arietinum]	-	-	GO:0046914//transition metal ion binding;GO:0036094//small molecule binding;GO:0097159//organic cyclic compound binding	GO:0009987//cellular process
		MIR5298	Unigene0029921	0	0.0669	0.0662	--	-	-	-	-
		MIR5298	Unigene0030100	0	0.0669	0.0662	50S ribosomal protein L12-2 [Medicago truncatula]	-	GO:0030529//ribonucleoprotein complex	GO:0005198//structural molecule activity	GO:0010467//gene expression
		MIR5298	Unigene0030899	0	0.0669	0.0662	--	-	-	-	-
		MIR5298	Unigene0032622	0	0.0669	0.0662	PREDICTED: RNA demethylase ALKBH5-like [Cicer arietinum]	-	-	-	-
		MIR5298	Unigene0032766	0	0.0669	0.0662	--	-	-	-	-
		MIR5298	Unigene0032860	0	0.0669	0.0662	PREDICTED: origin recognition complex subunit 2-like [Cicer arietinum]	-	GO:0043231//intracellular membrane-bounded organelle;GO:0000808//origin recognition complex	GO:0043565//sequence-specific DNA binding	GO:0033260//nuclear cell cycle DNA replication;GO:0006259//DNA metabolic process;GO:0006342//chromatin silencing
		MIR5298	Unigene0035043	0	0.0669	0.0662	PREDICTED: reticulon-like protein B21-like [Cicer arietinum]	-	GO:0031224//intrinsic component of membrane	-	-
		MIR5298	Unigene0036447	0	0.0669	0.0662	PREDICTED: phosphatidate phosphatase LPIN2-like [Glycine max]	-	-	-	GO:0009987//cellular process;GO:0044238
		MIR5298	Unigene0036708	0	0.0669	0.0662	PREDICTED: heat shock protein STI-like [Cucumis sativus]	-	-	-	-
		MIR5298	Unigene0036850	0	0.0669	0.0662	PREDICTED: aspartic proteinase CDR1-like [Cicer arietinum]	-	-	-	-
		MIR5298	Unigene0037168	0	0.0669	0.0662	Heavy metal ATPase [Medicago truncatula]	-	GO:0031224//intrinsic component of membrane	GO:0032550;GO:0046914//transition metal ion binding;GO:0043682//copper-transporting ATPase activity	GO:0035434//copper ion transmembrane transport
		MIR5298	Unigene0037314	0	0.0669	0.0662	RNA-directed DNA polymerase (Reverse transcriptase) [Medicago truncatula]	-	GO:0043231//intracellular membrane-bounded organelle	GO:0016772//transferase activity, transferring phosphorus-containing groups;GO:0003676//nucleic acid binding;GO:0043167//ion binding	GO:0006260//DNA replication
		MIR5298	Unigene0037887	0	0.0669	0.0662	Myb-like DNA-binding protein BAS1 [Medicago truncatula]	-	-	GO:0003676//nucleic acid binding	-
		MIR5298	Unigene0037946	0	0.0669	0.0662	PREDICTED: chromosome segregation in meiosis protein 3-like [Cicer arietinum]	-	GO:0043231//intracellular membrane-bounded organelle	GO:0046914//transition metal ion binding;GO:0097159//organic cyclic compound binding	GO:0033554//cellular response to stress;GO:0045005//maintenance of fidelity involved in DNA-dependent DNA replication
		MIR5298	Unigene0038165	0	0.0669	0.0662	histone H3 acetyltransferase IDM1 [Arabidopsis thaliana]	-	-	GO:0046914//transition metal ion binding;GO:0016407//acetyltransferase activity	GO:0044238;GO:0044260;GO:0043412//macromolecule modification
		MIR5298	Unigene0038864	0	0.0669	0.0662	Cysteine-rich RLK (RECEPTOR-like protein kinase) 8 [Theobroma cacao]	-	-	-	GO:0009987//cellular process
		MIR5298	Unigene0040916	0	0.0669	0.0662	--	-	-	-	-
		MIR5298	Unigene0046184	0	0.0669	0.0662	PREDICTED: methylcrotonoyl-CoA carboxylase subunit alpha, mitochondrial-like isoform X2 [Cicer arietinum]	ko01100//Metabolic pathways;ko00280//Valine, leucine and isoleucine degradation	GO:0005840//ribosome;GO:0044429//mitochondrial part	GO:0032550;GO:0046914//transition metal ion binding;GO:0016879//ligase activity, forming carbon-nitrogen bonds;GO:0016421//CoA carboxylase activity	GO:0006551//leucine metabolic process
		MIR5298	Unigene0048058	0	0.0669	0.0662	--	-	-	-	-
		MIR5298	Unigene0048262	0	0.0669	0.0662	Phosphatidate phosphatase LPIN3 [Medicago truncatula]	-	-	-	GO:0044238;GO:0009267//cellular response to starvation
		MIR5298	Unigene0049634	0	0.0669	0.0662	PREDICTED: ALA-interacting subunit 3-like [Glycine max]	-	-	-	-
		MIR5298	Unigene0052089	0	0.0669	0.0662	PREDICTED: ALA-interacting subunit 3-like [Cicer arietinum]	-	GO:0016020//membrane	-	GO:0006869//lipid transport
		MIR5298	Unigene0053966	0	0.0669	0.0662	--	-	-	-	-
		MIR5298	Unigene0054036	0	0.0669	0.0662	UDP-glucose pyrophosphorylase 3 isoform 2, partial [Theobroma cacao]	-	-	GO:0016772//transferase activity, transferring phosphorus-containing groups	-
		MIR5298	Unigene0054191	0	0.0669	0.0662	--	-	-	-	-
		MIR5298	Unigene0054648	0	0.0669	0.0662	6-phosphofructo-2-kinase/fructose-2,6-biphosphatase [Medicago truncatula]	-	-	GO:0016772//transferase activity, transferring phosphorus-containing groups	GO:0006796//phosphate-containing compound metabolic process
		MIR5299	Unigene0018600	0.0734	0	0	--	-	-	-	-
		MIR529	Unigene0001885	16.7398	3.8785	6.2242	PREDICTED: squamosa promoter-binding-like protein 9-like [Cicer arietinum]	-	-	-	-
		MIR529	Unigene0008030	16.7398	3.8785	6.2242	PREDICTED: squamosa promoter-binding protein 1-like [Glycine max]	-	GO:0043231//intracellular membrane-bounded organelle	GO:0003676//nucleic acid binding	GO:0009908//flower development;GO:0010050//vegetative phase change
		MIR529	Unigene0009572	16.7398	3.8785	6.2242	PREDICTED: probable peroxygenase 4-like [Cicer arietinum]	-	-	-	GO:0009414//response to water deprivation
		MIR529	Unigene0009980	16.7398	3.8785	6.2242	PREDICTED: calcium-transporting ATPase 2, plasma membrane-type-like [Cicer arietinum]	-	GO:0031224//intrinsic component of membrane	GO:0043169//cation binding;GO:0032550;GO:0046873//metal ion transmembrane transporter activity;GO:0019829//cation-transporting ATPase activity;GO:0005515//protein binding	GO:0048229//gametophyte development;GO:0006816//calcium ion transport
		MIR529	Unigene0012406	16.7398	3.8785	6.2242	PREDICTED: squamosa promoter-binding protein 1-like [Glycine max]	-	GO:0043231//intracellular membrane-bounded organelle	GO:0003676//nucleic acid binding	GO:0009908//flower development;GO:0010050//vegetative phase change
		MIR529	Unigene0021032	16.7398	3.8785	6.2242	squamosa promoter-binding 16-like protein [Caragana korshinskii]	-	GO:0043231//intracellular membrane-bounded organelle	GO:0003676//nucleic acid binding	-
		MIR529	Unigene0026331	16.7398	3.8785	6.2242	PREDICTED: squamosa promoter-binding-like protein 6-like [Glycine max]	-	GO:0043231//intracellular membrane-bounded organelle	GO:0003676//nucleic acid binding	-
		MIR529	Unigene0027106	16.7398	3.8785	6.2242	PREDICTED: aspartic proteinase Asp1-like [Glycine max]	-	-	GO:0016787//hydrolase activity	-
		MIR529	Unigene0036280	16.7398	3.8785	6.2242	PREDICTED: transcription initiation factor TFIID subunit 1-A-like isoform X2 [Cicer arietinum]	ko03022//Basal transcription factors	-	GO:0008135//translation factor activity, nucleic acid binding;GO:0046914//transition metal ion binding	GO:0006412//translation;GO:0009292//genetic transfer
		MIR529	Unigene0041966	16.7398	3.8785	6.2242	PREDICTED: auxin-responsive protein IAA26-like [Glycine max]	-	-	-	-
		MIR529	Unigene0044041	16.7398	3.8785	6.2242	PREDICTED: pentatricopeptide repeat-containing protein At2g36730-like [Glycine max]	-	-	-	-
		MIR529	Unigene0051079	16.7398	3.8785	6.2242	PREDICTED: squamosa promoter-binding-like protein 7-like [Cicer arietinum]	-	GO:0043231//intracellular membrane-bounded organelle	GO:0003676//nucleic acid binding	-
		MIR529	Unigene0054535	16.7398	3.8785	6.2242	PREDICTED: squamosa promoter-binding protein 1-like [Glycine max]	-	-	-	-
		MIR5302	Unigene0005727	0	0	0.1324	PREDICTED: PGR5-like protein 1A, chloroplastic-like [Glycine max]	-	GO:0031976	GO:0016491//oxidoreductase activity;GO:0005515//protein binding	GO:0009767//photosynthetic electron transport chain
		MIR5302	Unigene0010466	0	0	0.1324	PREDICTED: peroxisome biogenesis protein 1-like [Glycine max]	ko04146//Peroxisome	GO:0044439	GO:0032550;GO:0003676//nucleic acid binding;GO:0042623//ATPase activity, coupled	GO:0009062//fatty acid catabolic process;GO:0009154//purine ribonucleotide catabolic process;GO:0006625//protein targeting to peroxisome
		MIR5302	Unigene0011701	0	0	0.1324	PREDICTED: pentatricopeptide repeat-containing protein At3g04760, chloroplastic-like [Cicer arietinum]	-	-	-	-
		MIR5302	Unigene0012830	0	0	0.1324	--	-	-	-	-
		MIR5302	Unigene0017182	0	0	0.1324	U-box domain-containing protein [Medicago truncatula]	-	GO:0044424	GO:0019787//small conjugating protein ligase activity	GO:0032446//protein modification by small protein conjugation
		MIR5302	Unigene0019585	0	0	0.1324	PREDICTED: Golgi apparatus membrane protein-like protein ECHIDNA-like [Cicer arietinum]	-	GO:0031224//intrinsic component of membrane;GO:0043231//intracellular membrane-bounded organelle	-	GO:0000902//cell morphogenesis;GO:0006996//organelle organization;GO:0015031//protein transport
		MIR5302	Unigene0020226	0	0	0.1324	PREDICTED: U-box domain-containing protein 30-like [Cicer arietinum]	-	GO:0044424	GO:0019787//small conjugating protein ligase activity	GO:0032446//protein modification by small protein conjugation
		MIR5302	Unigene0021560	0	0	0.1324	PREDICTED: protein TPLATE-like [Cicer arietinum]	-	GO:0005911//cell-cell junction;GO:0043231//intracellular membrane-bounded organelle;GO:0044444//cytoplasmic part;GO:0016020//membrane	-	GO:0016192//vesicle-mediated transport;GO:0048229//gametophyte development
		MIR5302	Unigene0022641	0	0	0.1324	PREDICTED: anaphase-promoting complex subunit 15-like isoform X1 [Cicer arietinum]	-	-	-	-
		MIR5302	Unigene0022910	0	0	0.1324	PREDICTED: DNA topoisomerase 6 subunit B-like [Cicer arietinum]	-	GO:0043231//intracellular membrane-bounded organelle;GO:0043234//protein complex;GO:0043232	GO:0008094//DNA-dependent ATPase activity;GO:0032550;GO:0005515//protein binding;GO:0003676//nucleic acid binding	GO:0009725//response to hormone;GO:0009913//epidermal cell differentiation;GO:0009154//purine ribonucleotide catabolic process;GO:0071103//DNA conformation change
		MIR5302	Unigene0023256	0	0	0.1324	PREDICTED: peptide transporter PTR2-like [Cicer arietinum]	-	GO:0031224//intrinsic component of membrane;GO:0000325//plant-type vacuole	GO:0015198//oligopeptide transporter activity	GO:0006857//oligopeptide transport
		MIR5302	Unigene0023404	0	0	0.1324	--	-	-	-	-
		MIR5302	Unigene0023734	0	0	0.1324	PREDICTED: receptor-like protein kinase HSL1-like isoform X1 [Cicer arietinum]	-	-	-	-
		MIR5302	Unigene0024194	0	0	0.1324	GYF domain-containing-like protein isoform 3 [Theobroma cacao]	-	-	-	-
		MIR5302	Unigene0032601	0	0	0.1324	Os01g0143300 [Oryza sativa Japonica Group]	-	GO:0044429//mitochondrial part	-	-
		MIR5302	Unigene0040944	0	0	0.1324	PREDICTED: peptidyl-prolyl cis-trans isomerase CYP40-like [Glycine max]	-	GO:0044444//cytoplasmic part	GO:0016859//cis-trans isomerase activity	GO:0018208//peptidyl-proline modification;GO:0003006//developmental process involved in reproduction;GO:0009791//post-embryonic development
		MIR5302	Unigene0042001	0	0	0.1324	PREDICTED: transcription initiation factor IIF subunit beta-like [Glycine max]	ko03022//Basal transcription factors	-	-	-
		MIR5302	Unigene0043327	0	0	0.1324	PREDICTED: adenine/guanine permease AZG2-like [Cicer arietinum]	-	-	GO:0015205//nucleobase transmembrane transporter activity	GO:0006863//purine nucleobase transport
		MIR5302	Unigene0045519	0	0	0.1324	PREDICTED: glycerol-3-phosphate dehydrogenase [NAD(+)]-like [Cicer arietinum]	ko00564//Glycerophospholipid metabolism	GO:0044444//cytoplasmic part	GO:0046983//protein dimerization activity;GO:0016616//oxidoreductase activity, acting on the CH-OH group of donors, NAD or NADP as acceptor;GO:0048037//cofactor binding;GO:0000166//nucleotide binding	GO:0006072//glycerol-3-phosphate metabolic process;GO:0044238
		MIR5302	Unigene0049777	0	0	0.1324	--	-	-	-	-
		MIR5302	Unigene0051202	0	0	0.1324	Cellular nucleic acid-binding protein [Medicago truncatula]	-	-	GO:0046872//metal ion binding	-
		MIR5302	Unigene0055004	0	0	0.1324	E3 ubiquitin-protein ligase ubr1 [Medicago truncatula]	-	-	GO:0046914//transition metal ion binding;GO:0019787//small conjugating protein ligase activity	GO:0001101//response to acid;GO:0009845//seed germination;GO:0032446//protein modification by small protein conjugation;GO:0019941//modification-dependent protein catabolic process;GO:0009894
		MIR530	Unigene0003323	84.3597	22.6021	17.0836	PREDICTED: uncharacterized LOC101221366 [Cucumis sativus]	-	-	-	-
		MIR530	Unigene0004790	84.3597	22.6021	17.0836	zinc knuckle (CCHC-type) family protein [Arabidopsis thaliana]	-	-	-	-
		MIR530	Unigene0010309	84.3597	22.6021	17.0836	PREDICTED: transcription initiation factor IIA large subunit-like [Cicer arietinum]	ko03022//Basal transcription factors	GO:0016591//DNA-directed RNA polymerase II, holoenzyme	GO:0008135//translation factor activity, nucleic acid binding	GO:0006412//translation;GO:0006366//transcription from RNA polymerase II promoter
		MIR530	Unigene0014253	84.3597	22.6021	17.0836	PREDICTED: formin-like protein 3-like [Cicer arietinum]	-	-	-	-
		MIR530	Unigene0014706	84.3597	22.6021	17.0836	--	-	-	-	-
		MIR530	Unigene0020059	84.3597	22.6021	17.0836	Pentatricopeptide repeat (PPR) superfamily protein [Theobroma cacao]	-	-	-	-
		MIR530	Unigene0024959	84.3597	22.6021	17.0836	Os07g0652800 [Oryza sativa Japonica Group]	-	-	-	-
		MIR530	Unigene0025179	84.3597	22.6021	17.0836	Mitochondrial substrate carrier family protein R [Medicago truncatula]	-	GO:0031224//intrinsic component of membrane	-	GO:0051234//establishment of localization
		MIR530	Unigene0029367	84.3597	22.6021	17.0836	Saccharopine dehydrogenase family protein expressed [Medicago truncatula]	-	GO:0031976	GO:0003824//catalytic activity	-
		MIR530	Unigene0030149	84.3597	22.6021	17.0836	PREDICTED: LOW QUALITY PROTEIN: UPF0586 protein C9orf41 homolog [Cicer arietinum]	-	-	-	-
		MIR5337	Unigene0000849	0.1468	0.1337	0.0662	PREDICTED: acylamino-acid-releasing enzyme-like isoform X3 [Cicer arietinum]	-	GO:0009536//plastid	GO:0004175//endopeptidase activity;GO:0004177//aminopeptidase activity	GO:0016485//protein processing
		MIR5337	Unigene0002297	0.1468	0.1337	0.0662	PREDICTED: bidirectional sugar transporter SWEET5-like [Glycine max]	-	-	-	-
		MIR5337	Unigene0004274	0.1468	0.1337	0.0662	--	-	-	-	-
		MIR5337	Unigene0015948	0.1468	0.1337	0.0662	PREDICTED: LOW QUALITY PROTEIN: tryptophan synthase beta chain 2-like [Cicer arietinum]	ko01100//Metabolic pathways;ko01110//Biosynthesis of secondary metabolites;ko00260//Glycine, serine and threonine metabolism;ko00400//Phenylalanine, tyrosine and tryptophan biosynthesis	-	GO:0046983//protein dimerization activity;GO:0043168//anion binding;GO:0016836//hydro-lyase activity	GO:0006568//tryptophan metabolic process
		MIR5337	Unigene0016603	0.1468	0.1337	0.0662	NAD(P)H-quinone oxidoreductase subunit K [Medicago truncatula]	ko01100//Metabolic pathways;ko00190//Oxidative phosphorylation	GO:0009534//chloroplast thylakoid;GO:0016020//membrane	GO:0046914//transition metal ion binding;GO:0051536//iron-sulfur cluster binding;GO:0048037//cofactor binding;GO:0050136//NADH dehydrogenase (quinone) activity	GO:0051234//establishment of localization;GO:0006091//generation of precursor metabolites and energy
		MIR5337	Unigene0016612	0.1468	0.1337	0.0662	--	-	-	-	-
		MIR5337	Unigene0019758	0.1468	0.1337	0.0662	PREDICTED: E3 ubiquitin-protein ligase RING1-like [Cicer arietinum]	-	GO:0044424	GO:0046914//transition metal ion binding	GO:0009987//cellular process;GO:0001101//response to acid;GO:0009719;GO:0010033//response to organic substance
		MIR5337	Unigene0022637	0.1468	0.1337	0.0662	PREDICTED: isoflavone 2'-hydroxylase-like [Cicer arietinum]	ko01100//Metabolic pathways;ko01110//Biosynthesis of secondary metabolites;ko00903//Limonene and pinene degradation;ko00945//Stilbenoid, diarylheptanoid and gingerol biosynthesis	GO:0043231//intracellular membrane-bounded organelle;GO:0016020//membrane	GO:0046906//tetrapyrrole binding;GO:0046914//transition metal ion binding;GO:0016491//oxidoreductase activity	GO:0009628//response to abiotic stimulus
		MIR5337	Unigene0023024	0.1468	0.1337	0.0662	PREDICTED: E3 ubiquitin-protein ligase XBAT33-like [Cicer arietinum]	-	-	GO:0046914//transition metal ion binding;GO:0019787//small conjugating protein ligase activity	GO:0032446//protein modification by small protein conjugation
		MIR5337	Unigene0023973	0.1468	0.1337	0.0662	--	-	-	-	-
		MIR5337	Unigene0024394	0.1468	0.1337	0.0662	--	-	-	-	-
		MIR5337	Unigene0025436	0.1468	0.1337	0.0662	PREDICTED: cleavage stimulation factor subunit 2 tau variant-like [Cicer arietinum]	ko03015//mRNA surveillance pathway	-	GO:0097159//organic cyclic compound binding;GO:0036094//small molecule binding	-
		MIR5337	Unigene0026770	0.1468	0.1337	0.0662	--	-	-	-	-
		MIR5337	Unigene0027223	0.1468	0.1337	0.0662	N-terminal nucleophile aminohydrolases (Ntn hydrolases) superfamily protein [Theobroma cacao]	-	-	GO:0016787//hydrolase activity	-
		MIR5337	Unigene0030089	0.1468	0.1337	0.0662	calcium homeostasis regulater-like protein CHoR1 [Phaseolus vulgaris]	-	GO:0009526//plastid envelope;GO:0009532//plastid stroma	-	-
		MIR5337	Unigene0033490	0.1468	0.1337	0.0662	Ankyrin repeat protein [Medicago truncatula]	-	-	-	-
		MIR5337	Unigene0033589	0.1468	0.1337	0.0662	--	-	-	-	-
		MIR5337	Unigene0035505	0.1468	0.1337	0.0662	PREDICTED: zinc finger protein JACKDAW-like [Cicer arietinum]	-	-	-	-
		MIR5337	Unigene0037107	0.1468	0.1337	0.0662	PREDICTED: BAH and coiled-coil domain-containing protein 1-like [Glycine max]	-	GO:0043231//intracellular membrane-bounded organelle	GO:0046914//transition metal ion binding	GO:0007275//multicellular organismal development
		MIR5337	Unigene0037585	0.1468	0.1337	0.0662	Nucleoporin [Medicago truncatula]	ko03013//RNA transport	GO:0009536//plastid	GO:0005488//binding	-
		MIR5337	Unigene0040539	0.1468	0.1337	0.0662	PREDICTED: programmed cell death protein 4-like [Fragaria vesca subsp. vesca]	-	-	-	-
		MIR5337	Unigene0040906	0.1468	0.1337	0.0662	Maternal effect embryo arrest 18 [Theobroma cacao]	-	-	-	GO:0003006//developmental process involved in reproduction
		MIR5337	Unigene0042360	0.1468	0.1337	0.0662	PREDICTED: 65-kDa microtubule-associated protein 1-like isoform 1 [Glycine max]	-	-	-	-
		MIR5337	Unigene0042629	0.1468	0.1337	0.0662	--	-	-	-	-
		MIR5337	Unigene0045655	0.1468	0.1337	0.0662	PREDICTED: ABC transporter C family member 8-like isoform X2 [Cicer arietinum]	-	GO:0031224//intrinsic component of membrane	GO:0017111//nucleoside-triphosphatase activity;GO:0032550;GO:0016628//oxidoreductase activity, acting on the CH-CH group of donors, NAD or NADP as acceptor;GO:0015405;GO:0042578//phosphoric ester hydrolase activity	GO:0009154//purine ribonucleotide catabolic process;GO:0051234//establishment of localization
		MIR5337	Unigene0047726	0.1468	0.1337	0.0662	--	-	-	-	-
		MIR5337	Unigene0053929	0.1468	0.1337	0.0662	protein SAR Deficient 1 [Arabidopsis thaliana]	-	GO:0043231//intracellular membrane-bounded organelle	GO:0001071//nucleic acid binding transcription factor activity;GO:0003677//DNA binding	GO:0002831;GO:0010337//regulation of salicylic acid metabolic process;GO:0006351//transcription, DNA-templated
		MIR5337	Unigene0054549	0.1468	0.1337	0.0662	--	-	-	-	-
		MIR5337	Unigene0055310	0.1468	0.1337	0.0662	PREDICTED: pentatricopeptide repeat-containing protein At4g04790, mitochondrial-like [Cucumis sativus]	-	-	GO:0005488//binding	GO:0006139//nucleobase-containing compound metabolic process
		MIR5337	Unigene0056366	0.1468	0.1337	0.0662	--	-	-	-	-
		MIR535	Unigene0005276	0.3671	0.1337	0.0662	hypothetical protein MTR_081s0001 [Medicago truncatula]	-	-	-	-
		MIR535	Unigene0009431	0.3671	0.1337	0.0662	U4/U6.U5 tri-snRNP-associated protein [Medicago truncatula]	ko03040//Spliceosome	GO:0044444//cytoplasmic part	GO:0046914//transition metal ion binding;GO:0016790//thiolester hydrolase activity	GO:0019941//modification-dependent protein catabolic process
		MIR535	Unigene0010722	0.3671	0.1337	0.0662	--	-	-	-	-
		MIR535	Unigene0014553	0.3671	0.1337	0.0662	At4g32960 [Arabidopsis thaliana]	-	GO:0043234//protein complex	-	GO:0006281//DNA repair
		MIR535	Unigene0015379	0.3671	0.1337	0.0662	ADP-ribosylation factor A1F [Arabidopsis thaliana]	-	GO:0005911//cell-cell junction;GO:0043231//intracellular membrane-bounded organelle;GO:0016020//membrane	GO:0032550	GO:0035556//intracellular signal transduction;GO:0010038//response to metal ion
		MIR535	Unigene0016532	0.3671	0.1337	0.0662	PREDICTED: serine-rich adhesin for platelets-like isoform X1 [Cicer arietinum]	-	-	-	-
		MIR535	Unigene0017946	0.3671	0.1337	0.0662	PREDICTED: F-box protein At1g78280-like [Cicer arietinum]	-	GO:0044444//cytoplasmic part	GO:0016740//transferase activity	-
		MIR535	Unigene0018223	0.3671	0.1337	0.0662	Zinc finger CCCH domain-containing protein [Medicago truncatula]	-	-	GO:0005488//binding	-
		MIR535	Unigene0024217	0.3671	0.1337	0.0662	--	-	-	-	-
		MIR535	Unigene0024599	0.3671	0.1337	0.0662	PREDICTED: LOW QUALITY PROTEIN: pentatricopeptide repeat-containing protein At1g06710, mitochondrial-like [Cicer arietinum]	-	-	-	-
		MIR535	Unigene0025426	0.3671	0.1337	0.0662	U-box domain-containing protein [Medicago truncatula]	-	GO:0009536//plastid	GO:0033612//receptor serine/threonine kinase binding;GO:0019787//small conjugating protein ligase activity	GO:0032446//protein modification by small protein conjugation
		MIR535	Unigene0025887	0.3671	0.1337	0.0662	Flavonol sulfotransferase-like protein [Medicago truncatula]	-	-	-	-
		MIR535	Unigene0026978	0.3671	0.1337	0.0662	Pentatricopeptide repeat-containing protein [Medicago truncatula]	-	-	GO:0046914//transition metal ion binding;GO:0097159//organic cyclic compound binding	-
		MIR535	Unigene0027592	0.3671	0.1337	0.0662	Cation diffusion facilitator [Medicago truncatula]	-	GO:0031224//intrinsic component of membrane	GO:0015075//ion transmembrane transporter activity	GO:0006811//ion transport
		MIR535	Unigene0029200	0.3671	0.1337	0.0662	DNA-damage-repair/toleration protein DRT100 [Medicago truncatula]	-	GO:0044464	GO:0016491//oxidoreductase activity	GO:0042221//response to chemical;GO:0008152//metabolic process;GO:0009416//response to light stimulus
		MIR535	Unigene0032432	0.3671	0.1337	0.0662	PREDICTED: probable histone-arginine methyltransferase 1.4-like [Glycine max]	-	-	GO:0016274//protein-arginine N-methyltransferase activity;GO:0046983//protein dimerization activity	GO:0009908//flower development;GO:0034969//histone arginine methylation;GO:0035247//peptidyl-arginine omega-N-methylation
		MIR535	Unigene0039325	0.3671	0.1337	0.0662	Ribosome maturation factor rimM [Medicago truncatula]	-	GO:0030529//ribonucleoprotein complex;GO:0009536//plastid	GO:0043021//ribonucleoprotein complex binding;GO:0016772//transferase activity, transferring phosphorus-containing groups	GO:0042254//ribosome biogenesis
		MIR535	Unigene0043271	0.3671	0.1337	0.0662	Katanin p60 ATPase-containing subunit A-like protein [Medicago truncatula]	-	-	GO:0032550;GO:0016462//pyrophosphatase activity	-
		MIR535	Unigene0045739	0.3671	0.1337	0.0662	PREDICTED: mediator of RNA polymerase II transcription subunit 33A-like [Cicer arietinum]	-	-	-	-
		MIR535	Unigene0046106	0.3671	0.1337	0.0662	Histone acetyltransferase [Medicago truncatula]	-	GO:0043231//intracellular membrane-bounded organelle	GO:0000989//transcription factor binding transcription factor activity;GO:0046914//transition metal ion binding;GO:0016859//cis-trans isomerase activity;GO:0008080//N-acetyltransferase activity	GO:0018208//peptidyl-proline modification;GO:0016570//histone modification;GO:0043543;GO:0006351//transcription, DNA-templated
		MIR535	Unigene0046887	0.3671	0.1337	0.0662	Polyketide cyclase/dehydrase and lipid transport superfamily protein [Theobroma cacao]	-	-	-	-
		MIR535	Unigene0047760	0.3671	0.1337	0.0662	--	-	-	-	-
		MIR535	Unigene0048078	0.3671	0.1337	0.0662	Thioesterase superfamily protein [Theobroma cacao]	-	-	-	-
		MIR535	Unigene0053866	0.3671	0.1337	0.0662	PREDICTED: histidine-containing phosphotransfer protein 1-like [Cicer arietinum]	ko04075//Plant hormone signal transduction	-	-	-
		MIR5538	Unigene0014965	0.0734	0.2006	0.0662	--	-	-	-	-
		MIR5538	Unigene0020995	0.0734	0.2006	0.0662	--	-	-	-	-
		MIR5538	Unigene0031560	0.0734	0.2006	0.0662	Protein neuralized [Medicago truncatula]	-	-	-	-
		MIR5559	Unigene0005631	110.938	39.9214	12.7796	Eukaryotic translation initiation factor 3 subunit A [Medicago truncatula]	-	-	-	-
		MIR5559	Unigene0010174	110.938	39.9214	12.7796	PREDICTED: lysM domain receptor-like kinase 4-like [Cicer arietinum]	-	-	GO:0004672//protein kinase activity;GO:0032550	GO:0006796//phosphate-containing compound metabolic process;GO:0006464//cellular protein modification process;GO:0044036//cell wall macromolecule metabolic process
		MIR5559	Unigene0025912	110.938	39.9214	12.7796	PREDICTED: protein HIRA-like [Glycine max]	-	GO:0043231//intracellular membrane-bounded organelle	-	GO:0006351//transcription, DNA-templated
		MIR5559	Unigene0034276	110.938	39.9214	12.7796	--	-	-	-	-
		MIR5559	Unigene0049313	110.938	39.9214	12.7796	Sieve element-occluding protein [Medicago truncatula]	-	-	-	-
		MIR5653	Unigene0001136	0.1468	0.0669	0.2649	PREDICTED: uncharacterized LOC101206450 [Cucumis sativus]	-	GO:0043231//intracellular membrane-bounded organelle	-	-
		MIR5653	Unigene0002828	0.1468	0.0669	0.2649	PREDICTED: thioredoxin M4, chloroplastic-like [Glycine max]	-	GO:0030312;GO:0009526//plastid envelope;GO:0009534//chloroplast thylakoid	GO:0030234//enzyme regulator activity;GO:0015036//disulfide oxidoreductase activity	GO:0044092//negative regulation of molecular function;GO:0005975//carbohydrate metabolic process;GO:0019725//cellular homeostasis;GO:0044093;GO:0018904;GO:0006950//response to stress
		MIR5653	Unigene0003014	0.1468	0.0669	0.2649	PREDICTED: profilin-1-like [Cicer arietinum]	-	GO:0015630//microtubule cytoskeleton;GO:0030312;GO:0031981//nuclear lumen;GO:0009536//plastid;GO:0005911//cell-cell junction;GO:0005576//extracellular region;GO:0016020//membrane	GO:0008092//cytoskeletal protein binding	GO:0007015//actin filament organization;GO:0000902//cell morphogenesis
		MIR5653	Unigene0003498	0.1468	0.0669	0.2649	PREDICTED: elongation factor 1-gamma-like [Vitis vinifera]	-	GO:0005911//cell-cell junction;GO:0043234//protein complex;GO:0043231//intracellular membrane-bounded organelle;GO:0044444//cytoplasmic part;GO:0016020//membrane;GO:0030312	GO:0008135//translation factor activity, nucleic acid binding;GO:0046914//transition metal ion binding;GO:0003824//catalytic activity	GO:0006412//translation;GO:0010038//response to metal ion
		MIR5653	Unigene0004255	0.1468	0.0669	0.2649	PREDICTED: protease Do-like 7-like [Glycine max]	-	GO:0009536//plastid	GO:0004175//endopeptidase activity	GO:0016485//protein processing;GO:0009767//photosynthetic electron transport chain
		MIR5653	Unigene0005074	0.1468	0.0669	0.2649	PREDICTED: pentatricopeptide repeat-containing protein At4g02750-like [Cicer arietinum]	-	-	-	-
		MIR5653	Unigene0007302	0.1468	0.0669	0.2649	Ribonuclease H [Medicago truncatula]	-	-	-	-
		MIR5653	Unigene0009197	0.1468	0.0669	0.2649	PREDICTED: phosphoglucan, water dikinase, chloroplastic-like isoform X2 [Cicer arietinum]	-	GO:0009532//plastid stroma	GO:0032550;GO:0030247//polysaccharide binding;GO:0043167//ion binding;GO:0016301//kinase activity	GO:0006073//cellular glucan metabolic process;GO:0006468//protein phosphorylation
		MIR5653	Unigene0009641	0.1468	0.0669	0.2649	--	-	-	-	-
		MIR5653	Unigene0010119	0.1468	0.0669	0.2649	JMS09K11.8 [Jatropha curcas]	-	GO:0000229;GO:0009536//plastid	-	GO:0006351//transcription, DNA-templated
		MIR5653	Unigene0010717	0.1468	0.0669	0.2649	--	-	-	-	-
		MIR5653	Unigene0011816	0.1468	0.0669	0.2649	PREDICTED: transmembrane protein 230-like [Cicer arietinum]	-	-	-	-
		MIR5653	Unigene0013162	0.1468	0.0669	0.2649	PREDICTED: peptide methionine sulfoxide reductase A5-like [Cicer arietinum]	-	-	GO:0016671//oxidoreductase activity, acting on a sulfur group of donors, disulfide as acceptor	GO:0044267//cellular protein metabolic process;GO:0006950//response to stress
		MIR5653	Unigene0016418	0.1468	0.0669	0.2649	--	-	-	-	-
		MIR5653	Unigene0018778	0.1468	0.0669	0.2649	PREDICTED: protein brittle-1, chloroplastic/amyloplastic-like [Glycine max]	-	-	-	-
		MIR5653	Unigene0020369	0.1468	0.0669	0.2649	Ring 1b [Theobroma cacao]	-	-	GO:0046872//metal ion binding	-
		MIR5653	Unigene0020477	0.1468	0.0669	0.2649	PREDICTED: probably inactive leucine-rich repeat receptor-like protein kinase At3g28040-like [Cicer arietinum]	-	-	-	-
		MIR5653	Unigene0021426	0.1468	0.0669	0.2649	PREDICTED: GTP-binding protein SAR1A-like [Glycine max]	ko04141//Protein processing in endoplasmic reticulum	GO:0044425//membrane part;GO:0009536//plastid	GO:0032550	GO:0015031//protein transport
		MIR5653	Unigene0021492	0.1468	0.0669	0.2649	Telomerase-binding protein EST1A [Medicago truncatula]	ko03015//mRNA surveillance pathway	GO:0043231//intracellular membrane-bounded organelle	-	GO:0000280//nuclear division;GO:0000212//meiotic spindle organization
		MIR5653	Unigene0022789	0.1468	0.0669	0.2649	PREDICTED: probable glycerophosphoryl diester phosphodiesterase 1-like [Cicer arietinum]	-	-	GO:0008081//phosphoric diester hydrolase activity	GO:0019400
		MIR5653	Unigene0023402	0.1468	0.0669	0.2649	PREDICTED: serine/threonine-protein kinase phg2-like [Cicer arietinum]	-	-	-	-
		MIR5653	Unigene0023615	0.1468	0.0669	0.2649	--	-	-	-	-
		MIR5653	Unigene0025958	0.1468	0.0669	0.2649	PREDICTED: 5'-adenylylsulfate reductase-like 5-like [Cicer arietinum]	-	-	-	GO:0019725//cellular homeostasis
		MIR5653	Unigene0026959	0.1468	0.0669	0.2649	eukaryotic translation initiation factor [Ammopiptanthus mongolicus]	-	GO:0043231//intracellular membrane-bounded organelle	GO:0043021//ribonucleoprotein complex binding;GO:0008135//translation factor activity, nucleic acid binding	GO:0012501//programmed cell death;GO:0010038//response to metal ion;GO:0010087//phloem or xylem histogenesis;GO:0006414//translational elongation;GO:0009617//response to bacterium;GO:0006415//translational termination;GO:0018205//peptidyl-lysine modification;GO:0006950//response to stress
		MIR5653	Unigene0026970	0.1468	0.0669	0.2649	Os05g0552800 [Oryza sativa Japonica Group]	-	-	-	-
		MIR5653	Unigene0027009	0.1468	0.0669	0.2649	iron-stress related protein [Citrus junos]	-	-	-	-
		MIR5653	Unigene0027515	0.1468	0.0669	0.2649	PREDICTED: inosine-5'-monophosphate dehydrogenase-like [Cicer arietinum]	ko01100//Metabolic pathways;ko01110//Biosynthesis of secondary metabolites;ko00230//Purine metabolism	GO:0044444//cytoplasmic part	GO:0043169//cation binding;GO:0016616//oxidoreductase activity, acting on the CH-OH group of donors, NAD or NADP as acceptor;GO:0017076//purine nucleotide binding	GO:0009152//purine ribonucleotide biosynthetic process
		MIR5653	Unigene0027887	0.1468	0.0669	0.2649	--	-	-	-	-
		MIR5653	Unigene0030650	0.1468	0.0669	0.2649	PREDICTED: omega-6 fatty acid desaturase, endoplasmic reticulum isozyme 2-like [Cicer arietinum]	ko01040//Biosynthesis of unsaturated fatty acids	GO:0031224//intrinsic component of membrane;GO:0042175//nuclear outer membrane-endoplasmic reticulum membrane network;GO:0043231//intracellular membrane-bounded organelle	GO:0016705//oxidoreductase activity, acting on paired donors, with incorporation or reduction of molecular oxygen	GO:0006633//fatty acid biosynthetic process
		MIR5653	Unigene0031745	0.1468	0.0669	0.2649	--	-	-	-	-
		MIR5653	Unigene0032054	0.1468	0.0669	0.2649	glutaredoxin family protein [Arabidopsis lyrata subsp. lyrata]	-	-	-	-
		MIR5653	Unigene0032461	0.1468	0.0669	0.2649	24-methylenesterol C-methyltransferase 2-like [Glycine max]	ko01110//Biosynthesis of secondary metabolites;ko00100//Steroid biosynthesis	GO:0043231//intracellular membrane-bounded organelle	GO:0008757//S-adenosylmethionine-dependent methyltransferase activity	GO:0003002//regionalization;GO:0016049//cell growth;GO:0008202//steroid metabolic process;GO:0010948
		MIR5653	Unigene0032986	0.1468	0.0669	0.2649	PREDICTED: probable calcium-activated outward-rectifying potassium channel 5, chloroplastic-like [Glycine max]	-	-	-	-
		MIR5653	Unigene0033402	0.1468	0.0669	0.2649	--	-	-	-	-
		MIR5653	Unigene0034394	0.1468	0.0669	0.2649	PREDICTED: myosin-1-like isoform X2 [Setaria italica]	-	GO:0009526//plastid envelope	-	-
		MIR5653	Unigene0034553	0.1468	0.0669	0.2649	PREDICTED: aspartic proteinase PCS1-like, partial [Cicer arietinum]	-	GO:0043231//intracellular membrane-bounded organelle	GO:0004175//endopeptidase activity	GO:0009314//response to radiation;GO:0016485//protein processing;GO:0001101//response to acid
		MIR5653	Unigene0035034	0.1468	0.0669	0.2649	glutathione S-transferase [Caragana korshinskii]	-	GO:0005576//extracellular region;GO:0009536//plastid	GO:0005515//protein binding;GO:0016765//transferase activity, transferring alkyl or aryl (other than methyl) groups;GO:0016846//carbon-sulfur lyase activity	GO:0048583
		MIR5653	Unigene0035146	0.1468	0.0669	0.2649	Pentatricopeptide repeat-containing protein [Medicago truncatula]	-	-	-	-
		MIR5653	Unigene0035441	0.1468	0.0669	0.2649	--	-	-	-	-
		MIR5653	Unigene0035910	0.1468	0.0669	0.2649	PREDICTED: kinesin-like protein KIN12B-like [Cicer arietinum]	-	-	-	-
		MIR5653	Unigene0036217	0.1468	0.0669	0.2649	--	-	-	-	-
		MIR5653	Unigene0036707	0.1468	0.0669	0.2649	PREDICTED: uncharacterized aarF domain-containing protein kinase At1g79600, chloroplastic-like [Cicer arietinum]	-	-	-	-
		MIR5653	Unigene0036855	0.1468	0.0669	0.2649	Os02g0225300 [Oryza sativa Japonica Group]	-	-	-	-
		MIR5653	Unigene0037281	0.1468	0.0669	0.2649	--	-	-	-	-
		MIR5653	Unigene0039407	0.1468	0.0669	0.2649	--	-	-	-	-
		MIR5653	Unigene0040330	0.1468	0.0669	0.2649	PREDICTED: pentatricopeptide repeat-containing protein At2g13420, mitochondrial-like isoform X1 [Cicer arietinum]	-	-	-	-
		MIR5653	Unigene0042412	0.1468	0.0669	0.2649	--	-	-	-	-
		MIR5653	Unigene0042950	0.1468	0.0669	0.2649	--	-	-	-	-
		MIR5653	Unigene0049270	0.1468	0.0669	0.2649	PREDICTED: riboflavin synthase-like [Cicer arietinum]	ko01100//Metabolic pathways;ko00740//Riboflavin metabolism	GO:0009536//plastid	GO:0016765//transferase activity, transferring alkyl or aryl (other than methyl) groups	GO:0006771//riboflavin metabolic process
		MIR5653	Unigene0051118	0.1468	0.0669	0.2649	Os02g0704600 [Oryza sativa Japonica Group]	-	-	-	-
		MIR5653	Unigene0052550	0.1468	0.0669	0.2649	PREDICTED: Protein-PII uridylyltransferase [Glycine max]	-	-	-	-
		MIR5653	Unigene0052599	0.1468	0.0669	0.2649	Ca2+ and calmodulin-dependent protein kinase [Sesbania rostrata]	-	-	-	-
		MIR5653	Unigene0052609	0.1468	0.0669	0.2649	Riboflavin biosynthesis protein RibD [Medicago truncatula]	ko01100//Metabolic pathways;ko00740//Riboflavin metabolism	-	-	-
		MIR5653	Unigene0053003	0.1468	0.0669	0.2649	PREDICTED: acyl-coenzyme A oxidase 4, peroxisomal-like [Cicer arietinum]	ko01100//Metabolic pathways;ko04146//Peroxisome;ko00592//alpha-Linolenic acid metabolism;ko00071//Fatty acid metabolism;ko01040//Biosynthesis of unsaturated fatty acids	-	GO:0016634;GO:0000166//nucleotide binding	GO:0009062//fatty acid catabolic process;GO:0003006//developmental process involved in reproduction
		MIR5653	Unigene0053678	0.1468	0.0669	0.2649	PREDICTED: eukaryotic translation initiation factor 2 subunit alpha-like [Cicer arietinum]	ko04141//Protein processing in endoplasmic reticulum;ko03013//RNA transport	GO:0043234//protein complex;GO:0043231//intracellular membrane-bounded organelle;GO:0044444//cytoplasmic part	GO:0008135//translation factor activity, nucleic acid binding	GO:0006412//translation
		MIR5653	Unigene0054462	0.1468	0.0669	0.2649	PREDICTED: probable galacturonosyltransferase 14-like [Cicer arietinum]	ko01110//Biosynthesis of secondary metabolites;ko00500//Starch and sucrose metabolism;ko00520//Amino sugar and nucleotide sugar metabolism	-	-	-
		MIR5653	Unigene0055027	0.1468	0.0669	0.2649	PREDICTED: hexokinase-1-like [Glycine max]	ko01100//Metabolic pathways;ko01110//Biosynthesis of secondary metabolites;ko00500//Starch and sucrose metabolism;ko00010//Glycolysis / Gluconeogenesis;ko00520//Amino sugar and nucleotide sugar metabolism;ko00052//Galactose metabolism;ko00051//Fructose and mannose metabolism	GO:0044437;GO:0031306//intrinsic component of mitochondrial outer membrane	GO:0046914//transition metal ion binding;GO:0032550;GO:0004396//hexokinase activity	GO:0006833//water transport;GO:0010118//stomatal movement;GO:0016310//phosphorylation;GO:0006091//generation of precursor metabolites and energy;GO:0009757//hexose mediated signaling;GO:0019318//hexose metabolic process;GO:0008219//cell death
		MIR5653	Unigene0055246	0.1468	0.0669	0.2649	PREDICTED: glucan endo-1,3-beta-glucosidase-like protein 2-like [Cicer arietinum]	-	-	-	-
		MIR5653	Unigene0055590	0.1468	0.0669	0.2649	--	-	-	-	-
		MIR5653	Unigene0055671	0.1468	0.0669	0.2649	Cytochrome c [Theobroma cacao]	-	GO:0044425//membrane part;GO:0044437	GO:0046906//tetrapyrrole binding;GO:0046914//transition metal ion binding	-
		MIR5653	Unigene0056256	0.1468	0.0669	0.2649	--	-	-	-	-
		MIR5654	Unigene0001847	0.0734	0.2006	0.2649	PREDICTED: hydroquinone glucosyltransferase-like isoform 1 [Glycine max]	-	-	-	-
		MIR5654	Unigene0006162	0.0734	0.2006	0.2649	Alpha/beta hydrolase-fold family protein [Medicago truncatula]	-	GO:0043231//intracellular membrane-bounded organelle	-	-
		MIR5654	Unigene0009676	0.0734	0.2006	0.2649	--	-	-	-	-
		MIR5654	Unigene0009906	0.0734	0.2006	0.2649	PREDICTED: ASC1-like protein-like [Glycine max]	-	GO:0031224//intrinsic component of membrane;GO:0042175//nuclear outer membrane-endoplasmic reticulum membrane network;GO:0043231//intracellular membrane-bounded organelle	GO:0016410//N-acyltransferase activity	GO:0000038//very long-chain fatty acid metabolic process
		MIR5654	Unigene0010723	0.0734	0.2006	0.2649	MCM10-like protein [Medicago truncatula]	-	-	-	-
		MIR5654	Unigene0019229	0.0734	0.2006	0.2649	PREDICTED: potassium transporter 4-like [Cicer arietinum]	-	GO:0031224//intrinsic component of membrane	GO:0046873//metal ion transmembrane transporter activity	GO:0030001//metal ion transport;GO:0034220//ion transmembrane transport
		MIR5654	Unigene0028318	0.0734	0.2006	0.2649	--	-	-	-	-
		MIR5654	Unigene0038359	0.0734	0.2006	0.2649	Pre-mRNA-processing factor [Medicago truncatula]	-	GO:0043231//intracellular membrane-bounded organelle	-	GO:0010467//gene expression
		MIR5654	Unigene0040181	0.0734	0.2006	0.2649	Cw7 protein isoform 3 [Theobroma cacao]	-	-	-	-
		MIR5654	Unigene0046970	0.0734	0.2006	0.2649	PREDICTED: ASC1-like protein-like [Glycine max]	-	GO:0031224//intrinsic component of membrane;GO:0042175//nuclear outer membrane-endoplasmic reticulum membrane network;GO:0043231//intracellular membrane-bounded organelle	GO:0016410//N-acyltransferase activity	GO:0000038//very long-chain fatty acid metabolic process
		MIR5654	Unigene0047308	0.0734	0.2006	0.2649	--	-	-	-	-
		MIR5654	Unigene0056021	0.0734	0.2006	0.2649	PREDICTED: pentatricopeptide repeat-containing protein At3g22470, mitochondrial-like, partial [Cicer arietinum]	-	-	-	-
		MIR5658	Unigene0000317	0.1468	0.0669	0.2649	PREDICTED: beta-amylase 7-like [Cicer arietinum]	-	GO:0043231//intracellular membrane-bounded organelle	GO:0016160//amylase activity;GO:0001071//nucleic acid binding transcription factor activity	GO:0048367//shoot system development;GO:0005976//polysaccharide metabolic process;GO:0006351//transcription, DNA-templated
		MIR5658	Unigene0000483	0.1468	0.0669	0.2649	Rpp4 candidate [Medicago truncatula]	-	-	GO:0036094//small molecule binding;GO:0097159//organic cyclic compound binding	-
		MIR5658	Unigene0001021	0.1468	0.0669	0.2649	PREDICTED: uncharacterized protein LOC100803442 [Glycine max]	-	-	-	-
		MIR5658	Unigene0001082	0.1468	0.0669	0.2649	PREDICTED: pre-mRNA-splicing factor cwc25-like [Cicer arietinum]	-	-	-	-
		MIR5658	Unigene0001644	0.1468	0.0669	0.2649	8-amino-7-oxononanoate synthase [Theobroma cacao]	-	GO:0009534//chloroplast thylakoid	-	-
		MIR5658	Unigene0001645	0.1468	0.0669	0.2649	Ran GTPase activating protein [Medicago truncatula]	ko03013//RNA transport	GO:0016020//membrane;GO:0009536//plastid	-	-
		MIR5658	Unigene0001707	0.1468	0.0669	0.2649	Type I inositol-1,4,5-trisphosphate 5-phosphatase [Medicago truncatula]	-	-	-	-
		MIR5658	Unigene0002007	0.1468	0.0669	0.2649	PREDICTED: cyclin-D5-3-like [Cicer arietinum]	-	-	-	-
		MIR5658	Unigene0002316	0.1468	0.0669	0.2649	PREDICTED: pentatricopeptide repeat-containing protein At5g04810, chloroplastic-like [Cicer arietinum]	-	-	GO:0036094//small molecule binding;GO:0097159//organic cyclic compound binding	-
		MIR5658	Unigene0003004	0.1468	0.0669	0.2649	PREDICTED: F-box/kelch-repeat protein SKIP11-like isoform X1 [Cicer arietinum]	-	GO:0042579//microbody	GO:0016874//ligase activity	GO:0008152//metabolic process
		MIR5658	Unigene0003056	0.1468	0.0669	0.2649	Elongation factor 1-beta [Medicago truncatula]	-	GO:0005911//cell-cell junction;GO:0043234//protein complex;GO:0043231//intracellular membrane-bounded organelle;GO:0044444//cytoplasmic part;GO:0005576//extracellular region	GO:0008135//translation factor activity, nucleic acid binding	GO:0009617//response to bacterium;GO:0006412//translation
		MIR5658	Unigene0003059	0.1468	0.0669	0.2649	Maturase K [Medicago truncatula]	-	-	GO:0003676//nucleic acid binding	GO:0006351//transcription, DNA-templated
		MIR5658	Unigene0003286	0.1468	0.0669	0.2649	PREDICTED: probable LRR receptor-like serine/threonine-protein kinase At5g45840-like [Glycine max]	-	GO:0031224//intrinsic component of membrane	GO:0016301//kinase activity;GO:0032550	GO:0006464//cellular protein modification process
		MIR5658	Unigene0003383	0.1468	0.0669	0.2649	Pentatricopeptide repeat-containing protein [Medicago truncatula]	-	GO:0043231//intracellular membrane-bounded organelle	-	-
		MIR5658	Unigene0003386	0.1468	0.0669	0.2649	PREDICTED: probable LRR receptor-like serine/threonine-protein kinase At1g14390-like [Cicer arietinum]	-	-	GO:0016301//kinase activity	GO:0006796//phosphate-containing compound metabolic process
		MIR5658	Unigene0003426	0.1468	0.0669	0.2649	GYF domain-containing protein [Arabidopsis thaliana]	-	-	-	-
		MIR5658	Unigene0003646	0.1468	0.0669	0.2649	RING finger protein [Medicago truncatula]	-	-	GO:0046872//metal ion binding	-
		MIR5658	Unigene0003791	0.1468	0.0669	0.2649	PREDICTED: probable protein phosphatase 2C 14 [Vitis vinifera]	-	-	-	-
		MIR5658	Unigene0003941	0.1468	0.0669	0.2649	--	-	-	-	-
		MIR5658	Unigene0004010	0.1468	0.0669	0.2649	Chalcone-flavanone isomerase family protein [Arabidopsis thaliana]	-	-	-	-
		MIR5658	Unigene0004461	0.1468	0.0669	0.2649	elongation factor EF-1 beta subunit [Galdieria sulphuraria]	-	GO:0043234//protein complex;GO:0044444//cytoplasmic part	GO:0008135//translation factor activity, nucleic acid binding	GO:0006412//translation;GO:0050896//response to stimulus
		MIR5658	Unigene0004624	0.1468	0.0669	0.2649	Serine/threonine-protein phosphatase PP-Z [Theobroma cacao]	-	-	-	-
		MIR5658	Unigene0004673	0.1468	0.0669	0.2649	PREDICTED: TMV resistance protein N-like [Glycine max]	-	-	-	-
		MIR5658	Unigene0005687	0.1468	0.0669	0.2649	PREDICTED: protein SET-like isoform 1 [Glycine max]	-	GO:0043231//intracellular membrane-bounded organelle;GO:0044444//cytoplasmic part	GO:0005515//protein binding	GO:0048869//cellular developmental process;GO:0006310//DNA recombination;GO:0010038//response to metal ion;GO:0009791//post-embryonic development;GO:0034728//nucleosome organization
		MIR5658	Unigene0006389	0.1468	0.0669	0.2649	PREDICTED: probable beta-D-xylosidase 6-like [Cicer arietinum]	-	GO:0044437	GO:0016798//hydrolase activity, acting on glycosyl bonds	GO:0044238
		MIR5658	Unigene0006445	0.1468	0.0669	0.2649	uncharacterized protein LOC100305715 [Glycine max]	-	-	-	-
		MIR5658	Unigene0006446	0.1468	0.0669	0.2649	PREDICTED: polycomb group protein EMBRYONIC FLOWER 2-like [Glycine max]	-	-	-	GO:0040029//regulation of gene expression, epigenetic;GO:0009908//flower development
		MIR5658	Unigene0006545	0.1468	0.0669	0.2649	PREDICTED: probable membrane-associated kinase regulator 5-like [Cicer arietinum]	-	-	-	-
		MIR5658	Unigene0006643	0.1468	0.0669	0.2649	PREDICTED: dnaJ homolog subfamily B member 14-like isoform X4 [Cicer arietinum]	-	-	-	GO:0050896//response to stimulus
		MIR5658	Unigene0006788	0.1468	0.0669	0.2649	MYB transcription factor [Medicago truncatula]	-	-	-	GO:0001101//response to acid;GO:0009725//response to hormone
		MIR5658	Unigene0006877	0.1468	0.0669	0.2649	Receptor protein kinase-like protein [Medicago truncatula]	-	GO:0031224//intrinsic component of membrane	GO:0032550;GO:0004672//protein kinase activity	GO:0006468//protein phosphorylation
		MIR5658	Unigene0007041	0.1468	0.0669	0.2649	PREDICTED: TMV resistance protein N-like [Glycine max]	-	-	-	-
		MIR5658	Unigene0007217	0.1468	0.0669	0.2649	PREDICTED: E3 ubiquitin-protein ligase UPL1-like isoform X1 [Cicer arietinum]	ko04120//Ubiquitin mediated proteolysis	-	-	-
		MIR5658	Unigene0007346	0.1468	0.0669	0.2649	PREDICTED: probable sucrose-phosphate synthase 2-like [Cicer arietinum]	ko01100//Metabolic pathways;ko00500//Starch and sucrose metabolism	-	-	-
		MIR5658	Unigene0007354	0.1468	0.0669	0.2649	PREDICTED: cellulose synthase A catalytic subunit 8 [UDP-forming]-like [Glycine max]	-	-	-	-
		MIR5658	Unigene0007629	0.1468	0.0669	0.2649	PREDICTED: CHD3-type chromatin-remodeling factor PICKLE-like [Glycine max]	-	GO:0043231//intracellular membrane-bounded organelle	GO:0046914//transition metal ion binding;GO:0032550;GO:0017111//nucleoside-triphosphatase activity;GO:0003676//nucleic acid binding	GO:2000069//regulation of post-embryonic root development;GO:0006351//transcription, DNA-templated;GO:0009738//abscisic acid-activated signaling pathway
		MIR5658	Unigene0007708	0.1468	0.0669	0.2649	PREDICTED: uncharacterized protein LOC101510437 [Cicer arietinum]	-	-	-	-
		MIR5658	Unigene0008186	0.1468	0.0669	0.2649	PREDICTED: immediate-early protein-like [Cicer arietinum]	-	-	-	-
		MIR5658	Unigene0008383	0.1468	0.0669	0.2649	PREDICTED: zinc finger protein CONSTANS-LIKE 2-like [Glycine max]	-	-	GO:0005488//binding	GO:0009987//cellular process;GO:0009639//response to red or far red light;GO:0050789//regulation of biological process
		MIR5658	Unigene0008625	0.1468	0.0669	0.2649	PREDICTED: alpha-1,4 glucan phosphorylase L-2 isozyme, chloroplastic/amyloplastic-like isoform X1 [Cicer arietinum]	ko00500//Starch and sucrose metabolism	GO:0009536//plastid	GO:0004645//phosphorylase activity;GO:0005515//protein binding;GO:0043168//anion binding	GO:0009628//response to abiotic stimulus;GO:0006950//response to stress;GO:0044238
		MIR5658	Unigene0008671	0.1468	0.0669	0.2649	PREDICTED: sodium-coupled neutral amino acid transporter 4-like [Cicer arietinum]	-	GO:0031224//intrinsic component of membrane	GO:0005310//dicarboxylic acid transmembrane transporter activity	GO:0046942//carboxylic acid transport
		MIR5658	Unigene0008739	0.1468	0.0669	0.2649	Nuclear factor related to kappa-B-binding protein [Medicago truncatula]	-	GO:0000790//nuclear chromatin	-	-
		MIR5658	Unigene0008801	0.1468	0.0669	0.2649	PREDICTED: small ubiquitin-related modifier 1-like [Cicer arietinum]	ko03013//RNA transport	GO:0044424	-	-
		MIR5658	Unigene0008979	0.1468	0.0669	0.2649	--	-	-	-	-
		MIR5658	Unigene0009067	0.1468	0.0669	0.2649	PREDICTED: regulator of nonsense transcripts UPF2-like isoform X1 [Cicer arietinum]	ko03013//RNA transport;ko03015//mRNA surveillance pathway	-	GO:0032550;GO:0008135//translation factor activity, nucleic acid binding;GO:0016301//kinase activity	GO:0009648//photoperiodism;GO:0006412//translation;GO:0006464//cellular protein modification process;GO:0009617//response to bacterium;GO:0009755//hormone-mediated signaling pathway;GO:0006950//response to stress
		MIR5658	Unigene0009243	0.1468	0.0669	0.2649	PREDICTED: protein SUPPRESSOR OF GENE SILENCING 3-like isoform X1 [Cicer arietinum]	-	GO:0043231//intracellular membrane-bounded organelle;GO:0044444//cytoplasmic part	GO:0016787//hydrolase activity	GO:0001101//response to acid;GO:0009058//biosynthetic process;GO:0045087//innate immune response;GO:0009791//post-embryonic development;GO:0030422//production of siRNA involved in RNA interference;GO:0002252
		MIR5658	Unigene0009912	0.1468	0.0669	0.2649	PREDICTED: BAG family molecular chaperone regulator 8, chloroplastic-like [Cicer arietinum]	-	-	-	-
		MIR5658	Unigene0009941	0.1468	0.0669	0.2649	Thioredoxin family protein [Medicago truncatula]	-	GO:0009570//chloroplast stroma	-	GO:0009657//plastid organization;GO:0006351//transcription, DNA-templated
		MIR5658	Unigene0010034	0.1468	0.0669	0.2649	Os09g0479300 [Oryza sativa Japonica Group]	-	-	-	-
		MIR5658	Unigene0010051	0.1468	0.0669	0.2649	PREDICTED: actin-related protein 8-like isoform X1 [Cicer arietinum]	-	-	-	-
		MIR5658	Unigene0010253	0.1468	0.0669	0.2649	PREDICTED: histone-lysine N-methyltransferase SETD1B-like [Setaria italica]	-	-	-	-
		MIR5658	Unigene0010352	0.1468	0.0669	0.2649	PREDICTED: ENHANCER OF AG-4 protein 2-like, partial [Cicer arietinum]	-	-	-	-
		MIR5658	Unigene0010630	0.1468	0.0669	0.2649	PREDICTED: nucleolin-like [Cicer arietinum]	-	-	-	-
		MIR5658	Unigene0010808	0.1468	0.0669	0.2649	PREDICTED: transcription factor bHLH143-like [Cicer arietinum]	-	-	-	-
		MIR5658	Unigene0011659	0.1468	0.0669	0.2649	unknown [Glycine max]	-	-	-	-
		MIR5658	Unigene0011813	0.1468	0.0669	0.2649	PREDICTED: uncharacterized WD repeat-containing protein C2A9.03-like isoform X1 [Cicer arietinum]	-	-	-	-
		MIR5658	Unigene0011950	0.1468	0.0669	0.2649	SAB [Medicago truncatula]	-	-	-	-
		MIR5658	Unigene0012309	0.1468	0.0669	0.2649	Uncharacterized protein isoform 1 [Theobroma cacao]	-	-	-	-
		MIR5658	Unigene0012544	0.1468	0.0669	0.2649	PREDICTED: protein AUXIN SIGNALING F-BOX 3-like [Glycine max]	-	GO:0044437	GO:0043168//anion binding	GO:0048437//floral organ development;GO:0009617//response to bacterium;GO:0009755//hormone-mediated signaling pathway;GO:0009555//pollen development;GO:0010167//response to nitrate;GO:0048528//post-embryonic root development
		MIR5658	Unigene0012974	0.1468	0.0669	0.2649	PREDICTED: uncharacterized zinc finger protein At4g06634-like [Cicer arietinum]	-	-	GO:0003677//DNA binding;GO:0043169//cation binding	-
		MIR5658	Unigene0013080	0.1468	0.0669	0.2649	PREDICTED: H/ACA ribonucleoprotein complex non-core subunit NAF1-like [Cicer arietinum]	-	GO:0005911//cell-cell junction;GO:0044424	-	GO:0022613//ribonucleoprotein complex biogenesis;GO:0009451//RNA modification
		MIR5658	Unigene0013395	0.1468	0.0669	0.2649	PREDICTED: protein SET [Vitis vinifera]	-	GO:0043231//intracellular membrane-bounded organelle;GO:0044444//cytoplasmic part	GO:0005515//protein binding	GO:0048869//cellular developmental process;GO:0006310//DNA recombination;GO:0010038//response to metal ion;GO:0009791//post-embryonic development;GO:0034728//nucleosome organization
		MIR5658	Unigene0013475	0.1468	0.0669	0.2649	PREDICTED: non-structural maintenance of chromosomes element 1 homolog [Solanum lycopersicum]	-	-	-	-
		MIR5658	Unigene0014575	0.1468	0.0669	0.2649	Early tobacco anther [Medicago truncatula]	-	-	-	-
		MIR5658	Unigene0014670	0.1468	0.0669	0.2649	PREDICTED: F-box only protein 6-like [Cicer arietinum]	-	-	-	GO:0009965//leaf morphogenesis;GO:0010051//xylem and phloem pattern formation;GO:0009734//auxin-activated signaling pathway
		MIR5658	Unigene0014847	0.1468	0.0669	0.2649	PREDICTED: paladin-like [Glycine max]	-	-	-	-
		MIR5658	Unigene0014991	0.1468	0.0669	0.2649	PREDICTED: uncharacterized ATP-dependent helicase C23E6.02-like [Cicer arietinum]	-	-	GO:0046914//transition metal ion binding;GO:0003676//nucleic acid binding;GO:0017111//nucleoside-triphosphatase activity;GO:0032550	-
		MIR5658	Unigene0015480	0.1468	0.0669	0.2649	transcription factor [Glycine max]	-	-	-	-
		MIR5658	Unigene0015630	0.1468	0.0669	0.2649	PREDICTED: DNA (cytosine-5)-methyltransferase 1-like [Glycine max]	ko01100//Metabolic pathways;ko00270//Cysteine and methionine metabolism	GO:0043231//intracellular membrane-bounded organelle	GO:0008757//S-adenosylmethionine-dependent methyltransferase activity;GO:0003676//nucleic acid binding	GO:0032776//DNA methylation on cytosine;GO:0009292//genetic transfer
		MIR5658	Unigene0016448	0.1468	0.0669	0.2649	enhanced downy mildew 2 [Arabidopsis thaliana]	-	-	GO:0046872//metal ion binding	GO:0050896//response to stimulus;GO:0048731;GO:0009791//post-embryonic development;GO:0048608//reproductive structure development
		MIR5658	Unigene0017064	0.1468	0.0669	0.2649	PREDICTED: peroxidase 4-like [Cicer arietinum]	ko01100//Metabolic pathways;ko01110//Biosynthesis of secondary metabolites;ko00940//Phenylpropanoid biosynthesis;ko00360//Phenylalanine metabolism	GO:0043231//intracellular membrane-bounded organelle;GO:0044444//cytoplasmic part;GO:0005576//extracellular region;GO:0030312	GO:0046906//tetrapyrrole binding;GO:0016209//antioxidant activity;GO:0043169//cation binding;GO:0003824//catalytic activity	GO:0042743//hydrogen peroxide metabolic process;GO:0006950//response to stress
		MIR5658	Unigene0017137	0.1468	0.0669	0.2649	Os09g0514500 [Oryza sativa Japonica Group]	-	-	-	-
		MIR5658	Unigene0017498	0.1468	0.0669	0.2649	--	-	-	-	-
		MIR5658	Unigene0017682	0.1468	0.0669	0.2649	PREDICTED: RRP12-like protein-like [Glycine max]	-	-	-	-
		MIR5658	Unigene0017873	0.1468	0.0669	0.2649	PREDICTED: probable serine/threonine-protein kinase kinX-like isoform X2 [Cicer arietinum]	-	-	-	-
		MIR5658	Unigene0018329	0.1468	0.0669	0.2649	PREDICTED: transcription factor PIF3-like [Cicer arietinum]	-	-	-	-
		MIR5658	Unigene0018491	0.1468	0.0669	0.2649	metal tolerance protein 1 [Populus trichocarpa x Populus deltoides]	-	-	-	-
		MIR5658	Unigene0018694	0.1468	0.0669	0.2649	PREDICTED: uncharacterized protein LOC101494693 [Cicer arietinum]	-	-	-	-
		MIR5658	Unigene0018894	0.1468	0.0669	0.2649	PREDICTED: serine/threonine-protein kinase fray2-like [Cicer arietinum]	-	-	-	-
		MIR5658	Unigene0019185	0.1468	0.0669	0.2649	PREDICTED: ethylene-responsive transcription factor ERF098-like [Glycine max]	-	-	-	-
		MIR5658	Unigene0019465	0.1468	0.0669	0.2649	PREDICTED: transcription factor MYB39-like isoform X2 [Cicer arietinum]	-	-	GO:0003676//nucleic acid binding	GO:0006970//response to osmotic stress;GO:0009725//response to hormone;GO:0000904//cell morphogenesis involved in differentiation;GO:0001101//response to acid;GO:0010038//response to metal ion
		MIR5658	Unigene0019546	0.1468	0.0669	0.2649	Os03g0216500 [Oryza sativa Japonica Group]	-	-	-	-
		MIR5658	Unigene0019893	0.1468	0.0669	0.2649	F20B24.15 [Arabidopsis thaliana]	-	-	-	-
		MIR5658	Unigene0019990	0.1468	0.0669	0.2649	PREDICTED: probable peptide/nitrate transporter At1g59740-like [Glycine max]	-	-	-	-
		MIR5658	Unigene0020392	0.1468	0.0669	0.2649	PREDICTED: mediator of RNA polymerase II transcription subunit 15a-like [Setaria italica]	-	-	-	-
		MIR5658	Unigene0020445	0.1468	0.0669	0.2649	PREDICTED: cyclin-T1-5-like isoform X2 [Cicer arietinum]	-	-	-	-
		MIR5658	Unigene0020510	0.1468	0.0669	0.2649	General transcription factor IIH subunit [Medicago truncatula]	ko03420//Nucleotide excision repair;ko03022//Basal transcription factors	-	-	-
		MIR5658	Unigene0020798	0.1468	0.0669	0.2649	PREDICTED: F-box/kelch-repeat protein At1g67480-like [Glycine max]	-	-	-	-
		MIR5658	Unigene0020971	0.1468	0.0669	0.2649	--	-	-	-	-
		MIR5658	Unigene0021037	0.1468	0.0669	0.2649	PREDICTED: protein PNS1-like isoform X1 [Cicer arietinum]	-	-	-	-
		MIR5658	Unigene0021234	0.1468	0.0669	0.2649	PREDICTED: probable inactive serine/threonine-protein kinase scy2-like [Cicer arietinum]	-	-	-	-
		MIR5658	Unigene0021595	0.1468	0.0669	0.2649	PREDICTED: uncharacterized LOC101204123 [Cucumis sativus]	-	GO:0043231//intracellular membrane-bounded organelle	-	-
		MIR5658	Unigene0021631	0.1468	0.0669	0.2649	--	-	-	-	-
		MIR5658	Unigene0021764	0.1468	0.0669	0.2649	PREDICTED: uncharacterized LOC101222027 [Cucumis sativus]	-	GO:0043231//intracellular membrane-bounded organelle	-	-
		MIR5658	Unigene0021819	0.1468	0.0669	0.2649	BZIP domain class transcription factor [Theobroma cacao]	-	-	-	-
		MIR5658	Unigene0022351	0.1468	0.0669	0.2649	PREDICTED: NAC domain-containing protein 43-like [Glycine max]	-	-	GO:0003677//DNA binding	GO:0009699//phenylpropanoid biosynthetic process;GO:0009900;GO:0009832//plant-type cell wall biogenesis;GO:0006351//transcription, DNA-templated
		MIR5658	Unigene0022503	0.1468	0.0669	0.2649	PREDICTED: auxin-responsive protein IAA11 [Glycine max]	-	GO:0043231//intracellular membrane-bounded organelle	GO:0005515//protein binding	GO:0009755//hormone-mediated signaling pathway;GO:0007275//multicellular organismal development;GO:0006351//transcription, DNA-templated
		MIR5658	Unigene0022641	0.1468	0.0669	0.2649	PREDICTED: anaphase-promoting complex subunit 15-like isoform X1 [Cicer arietinum]	-	-	-	-
		MIR5658	Unigene0022756	0.1468	0.0669	0.2649	P-loop containing nucleoside triphosphate hydrolases superfamily protein isoform 1 [Theobroma cacao]	-	-	GO:0032550;GO:0016462//pyrophosphatase activity	-
		MIR5658	Unigene0022769	0.1468	0.0669	0.2649	PREDICTED: DNA topoisomerase 2-like [Cicer arietinum]	-	-	GO:0032550;GO:0003676//nucleic acid binding;GO:0016853//isomerase activity;GO:0008094//DNA-dependent ATPase activity	GO:0071103//DNA conformation change;GO:0009154//purine ribonucleotide catabolic process
		MIR5658	Unigene0023010	0.1468	0.0669	0.2649	PREDICTED: probable mitochondrial chaperone BCS1-B-like [Glycine max]	-	-	GO:0016462//pyrophosphatase activity;GO:0032550	-
		MIR5658	Unigene0023023	0.1468	0.0669	0.2649	PREDICTED: uncharacterized LOC100266405 [Vitis vinifera]	-	GO:0009534//chloroplast thylakoid	-	-
		MIR5658	Unigene0023108	0.1468	0.0669	0.2649	homeodomain-like superfamily protein [Arabidopsis thaliana]	-	-	-	-
		MIR5658	Unigene0023769	0.1468	0.0669	0.2649	PREDICTED: DEAD-box ATP-dependent RNA helicase 22-like [Glycine max]	-	-	-	-
		MIR5658	Unigene0024014	0.1468	0.0669	0.2649	PREDICTED: callose synthase 7-like [Cicer arietinum]	-	GO:0044459	GO:0035251//UDP-glucosyltransferase activity	GO:0006074//(1->3)-beta-D-glucan metabolic process
		MIR5658	Unigene0024019	0.1468	0.0669	0.2649	Eukaryotic translation initiation factor [Medicago truncatula]	ko03013//RNA transport	GO:0043231//intracellular membrane-bounded organelle;GO:0044444//cytoplasmic part	GO:0008135//translation factor activity, nucleic acid binding	GO:0006412//translation
		MIR5658	Unigene0024078	0.1468	0.0669	0.2649	PREDICTED: auxin response factor 9-like [Glycine max]	-	GO:0043231//intracellular membrane-bounded organelle	GO:0003676//nucleic acid binding;GO:0005515//protein binding	GO:0009755//hormone-mediated signaling pathway;GO:0006351//transcription, DNA-templated
		MIR5658	Unigene0024187	0.1468	0.0669	0.2649	PREDICTED: uncharacterized LOC101212745 [Cucumis sativus]	-	-	-	-
		MIR5658	Unigene0024564	0.1468	0.0669	0.2649	PREDICTED: trihelix transcription factor GT-3b-like [Glycine max]	-	GO:0043234//protein complex;GO:0031981//nuclear lumen	GO:0001071//nucleic acid binding transcription factor activity;GO:0005515//protein binding	GO:0006351//transcription, DNA-templated
		MIR5658	Unigene0025017	0.1468	0.0669	0.2649	--	-	-	-	-
		MIR5658	Unigene0025163	0.1468	0.0669	0.2649	Ribosomal L1 domain-containing protein [Medicago truncatula]	-	-	GO:0003676//nucleic acid binding	-
		MIR5658	Unigene0025185	0.1468	0.0669	0.2649	--	-	-	-	-
		MIR5658	Unigene0025794	0.1468	0.0669	0.2649	PREDICTED: LOW QUALITY PROTEIN: programmed cell death protein 2-like [Glycine max]	-	GO:0044424	GO:0043169//cation binding	-
		MIR5658	Unigene0025959	0.1468	0.0669	0.2649	PREDICTED: pentatricopeptide repeat-containing protein At5g15010, mitochondrial-like [Cicer arietinum]	-	GO:0043231//intracellular membrane-bounded organelle	-	-
		MIR5658	Unigene0026186	0.1468	0.0669	0.2649	TGACG-motif-binding factor [Glycine max]	-	GO:0043231//intracellular membrane-bounded organelle;GO:0031224//intrinsic component of membrane	GO:0016759//cellulose synthase activity;GO:0046914//transition metal ion binding;GO:0001071//nucleic acid binding transcription factor activity;GO:0003677//DNA binding	GO:0030243//cellulose metabolic process;GO:0006351//transcription, DNA-templated
		MIR5658	Unigene0026525	0.1468	0.0669	0.2649	PREDICTED: dentin sialophosphoprotein-like [Cicer arietinum]	-	-	-	-
		MIR5658	Unigene0026754	0.1468	0.0669	0.2649	PREDICTED: uncharacterized protein LOC100794197 [Glycine max]	-	-	-	-
		MIR5658	Unigene0026785	0.1468	0.0669	0.2649	PREDICTED: two-component response regulator-like APRR1-like isoform X1 [Cicer arietinum]	ko04712//Circadian rhythm - plant	-	-	-
		MIR5658	Unigene0026856	0.1468	0.0669	0.2649	--	-	-	-	-
		MIR5658	Unigene0026872	0.1468	0.0669	0.2649	PREDICTED: E3 ubiquitin-protein ligase UPL3-like [Glycine max]	ko04120//Ubiquitin mediated proteolysis	-	-	-
		MIR5658	Unigene0027240	0.1468	0.0669	0.2649	PREDICTED: probable protein phosphatase 2C 33-like [Glycine max]	-	GO:0043231//intracellular membrane-bounded organelle;GO:0016020//membrane	GO:0016791//phosphatase activity	GO:0006796//phosphate-containing compound metabolic process;GO:0006464//cellular protein modification process
		MIR5658	Unigene0027357	0.1468	0.0669	0.2649	--	-	-	-	-
		MIR5658	Unigene0027662	0.1468	0.0669	0.2649	PREDICTED: uncharacterized WD repeat-containing protein C17D11.16-like isoform X2 [Cicer arietinum]	-	-	GO:0016746//transferase activity, transferring acyl groups	GO:0008152//metabolic process
		MIR5658	Unigene0027668	0.1468	0.0669	0.2649	PREDICTED: uncharacterized WD repeat-containing protein C17D11.16-like [Glycine max]	-	-	GO:0016746//transferase activity, transferring acyl groups	GO:0008152//metabolic process
		MIR5658	Unigene0027918	0.1468	0.0669	0.2649	Microfibrillar-associated protein [Medicago truncatula]	-	-	-	-
		MIR5658	Unigene0027985	0.1468	0.0669	0.2649	PREDICTED: serine/threonine-protein kinase TOR-like isoform X2 [Cicer arietinum]	-	-	-	-
		MIR5658	Unigene0028190	0.1468	0.0669	0.2649	PREDICTED: ATP-dependent zinc metalloprotease FtsH-like [Cicer arietinum]	-	-	-	-
		MIR5658	Unigene0028255	0.1468	0.0669	0.2649	PREDICTED: blue copper protein-like [Cicer arietinum]	-	-	-	-
		MIR5658	Unigene0029323	0.1468	0.0669	0.2649	PREDICTED: uncharacterized protein LOC100798389 [Glycine max]	-	-	-	-
		MIR5658	Unigene0029738	0.1468	0.0669	0.2649	PREDICTED: serine/threonine protein phosphatase 2A 57 kDa regulatory subunit B' iota isoform-like isoform X1 [Cicer arietinum]	ko03015//mRNA surveillance pathway	GO:0008287//protein serine/threonine phosphatase complex	GO:0019888//protein phosphatase regulator activity	GO:0019222//regulation of metabolic process;GO:0007154//cell communication
		MIR5658	Unigene0030113	0.1468	0.0669	0.2649	alpha/beta-Hydrolases superfamily protein [Arabidopsis thaliana]	-	-	-	-
		MIR5658	Unigene0030129	0.1468	0.0669	0.2649	PREDICTED: beta-amylase 7-like [Cicer arietinum]	-	-	-	-
		MIR5658	Unigene0030155	0.1468	0.0669	0.2649	PREDICTED: chromatin modification-related protein EAF7-like [Cicer arietinum]	-	-	GO:0016876//ligase activity, forming aminoacyl-tRNA and related compounds	-
		MIR5658	Unigene0030514	0.1468	0.0669	0.2649	PREDICTED: transcription factor TCP7-like [Glycine max]	-	-	-	GO:0007623//circadian rhythm;GO:0044092//negative regulation of molecular function
		MIR5658	Unigene0030607	0.1468	0.0669	0.2649	PREDICTED: cysteine-rich repeat secretory protein 3-like [Glycine max]	-	GO:0005911//cell-cell junction	-	GO:0044000;GO:0010496//intercellular transport
		MIR5658	Unigene0030761	0.1468	0.0669	0.2649	PREDICTED: flocculation protein FLO11-like [Cicer arietinum]	-	-	-	-
		MIR5658	Unigene0030953	0.1468	0.0669	0.2649	--	-	-	-	-
		MIR5658	Unigene0030958	0.1468	0.0669	0.2649	Ubiquitin carboxyl-terminal hydrolase family protein [Theobroma cacao]	-	-	-	-
		MIR5658	Unigene0031184	0.1468	0.0669	0.2649	PREDICTED: protein SDA1 homolog [Cicer arietinum]	-	-	GO:0003676//nucleic acid binding;GO:0034061	GO:0006260//DNA replication;GO:0007010//cytoskeleton organization;GO:0000054//ribosomal subunit export from nucleus
		MIR5658	Unigene0031273	0.1468	0.0669	0.2649	PREDICTED: cytochrome c biogenesis protein CCS1, chloroplastic-like [Glycine max]	-	GO:0031224//intrinsic component of membrane;GO:0009534//chloroplast thylakoid	-	GO:0043623//cellular protein complex assembly
		MIR5658	Unigene0031621	0.1468	0.0669	0.2649	PREDICTED: chaperone protein dnaJ 49-like isoform X1 [Cicer arietinum]	ko04141//Protein processing in endoplasmic reticulum	-	-	-
		MIR5658	Unigene0031980	0.1468	0.0669	0.2649	PREDICTED: probable pectinesterase/pectinesterase inhibitor 6-like, partial [Glycine max]	ko01100//Metabolic pathways;ko00500//Starch and sucrose metabolism;ko00040//Pentose and glucuronate interconversions	GO:0030312	GO:0030234//enzyme regulator activity;GO:0052689//carboxylic ester hydrolase activity	GO:0071555//cell wall organization;GO:0000272//polysaccharide catabolic process;GO:0044092//negative regulation of molecular function
		MIR5658	Unigene0032427	0.1468	0.0669	0.2649	PREDICTED: uncharacterized protein LOC101490574 [Cicer arietinum]	-	-	-	-
		MIR5658	Unigene0032559	0.1468	0.0669	0.2649	PREDICTED: probable ATP-dependent RNA helicase YTHDC2-like [Glycine max]	-	GO:0043231//intracellular membrane-bounded organelle	GO:0032550;GO:0003676//nucleic acid binding;GO:0042623//ATPase activity, coupled	GO:0009154//purine ribonucleotide catabolic process
		MIR5658	Unigene0032575	0.1468	0.0669	0.2649	mitochondrial glycoprotein family protein [Arabidopsis lyrata subsp. lyrata]	-	GO:0044429//mitochondrial part	-	-
		MIR5658	Unigene0032740	0.1468	0.0669	0.2649	PREDICTED: small G protein signaling modulator 2-like isoform X1 [Cicer arietinum]	-	-	GO:0005099//Ras GTPase activator activity	GO:0032313//regulation of Rab GTPase activity
		MIR5658	Unigene0032930	0.1468	0.0669	0.2649	VQ motif-containing protein [Phaseolus vulgaris]	-	-	-	-
		MIR5658	Unigene0033062	0.1468	0.0669	0.2649	PREDICTED: two-component response regulator ARR14-like [Cicer arietinum]	-	-	-	-
		MIR5658	Unigene0033124	0.1468	0.0669	0.2649	E3 ubiquitin-protein ligase HUWE1 [Medicago truncatula]	ko04120//Ubiquitin mediated proteolysis	-	-	-
		MIR5658	Unigene0033342	0.1468	0.0669	0.2649	PREDICTED: chaperone protein dnaJ 49-like [Glycine max]	ko04141//Protein processing in endoplasmic reticulum	-	-	-
		MIR5658	Unigene0033347	0.1468	0.0669	0.2649	PREDICTED: RING-H2 finger protein ATL52-like [Fragaria vesca subsp. vesca]	-	-	-	-
		MIR5658	Unigene0033544	0.1468	0.0669	0.2649	PHD finger family protein isoform 1 [Theobroma cacao]	-	-	GO:0046872//metal ion binding	-
		MIR5658	Unigene0033568	0.1468	0.0669	0.2649	PREDICTED: nucleolin-like [Cicer arietinum]	-	-	-	-
		MIR5658	Unigene0033943	0.1468	0.0669	0.2649	PREDICTED: uncharacterized protein LOC101498873 [Cicer arietinum]	-	-	-	-
		MIR5658	Unigene0034208	0.1468	0.0669	0.2649	PREDICTED: cingulin-like isoform X1 [Cicer arietinum]	-	-	-	-
		MIR5658	Unigene0034283	0.1468	0.0669	0.2649	PREDICTED: nucleolin-like [Cicer arietinum]	-	-	-	-
		MIR5658	Unigene0034462	0.1468	0.0669	0.2649	PREDICTED: DNA-binding protein HEXBP-like, partial [Cucumis sativus]	-	-	GO:0097159//organic cyclic compound binding;GO:0046914//transition metal ion binding	-
		MIR5658	Unigene0034486	0.1468	0.0669	0.2649	PREDICTED: uncharacterized membrane protein YLR241W-like [Cicer arietinum]	-	GO:0016020//membrane	-	-
		MIR5658	Unigene0034606	0.1468	0.0669	0.2649	PREDICTED: 60S ribosomal protein L5-like [Cicer arietinum]	ko03010//Ribosome	GO:0031981//nuclear lumen;GO:0009536//plastid;GO:0015934//large ribosomal subunit;GO:0016020//membrane	GO:0019843//rRNA binding;GO:0005198//structural molecule activity	GO:0003002//regionalization;GO:0009887//organ morphogenesis;GO:0010467//gene expression
		MIR5658	Unigene0034691	0.1468	0.0669	0.2649	PREDICTED: protein FAF-like, chloroplastic-like [Solanum lycopersicum]	-	-	-	-
		MIR5658	Unigene0034936	0.1468	0.0669	0.2649	TPR domain protein [Medicago truncatula]	-	GO:0005622//intracellular	-	-
		MIR5658	Unigene0035225	0.1468	0.0669	0.2649	PREDICTED: probable beta-D-xylosidase 6-like [Cicer arietinum]	-	GO:0044437	GO:0015926//glucosidase activity	GO:0044238
		MIR5658	Unigene0035243	0.1468	0.0669	0.2649	CNGC5-like protein [Medicago truncatula]	ko04626//Plant-pathogen interaction	GO:0031224//intrinsic component of membrane;GO:0005886//plasma membrane	GO:0005267//potassium channel activity	GO:0006875//cellular metal ion homeostasis;GO:0034220//ion transmembrane transport;GO:0030001//metal ion transport;GO:0000904//cell morphogenesis involved in differentiation
		MIR5658	Unigene0035814	0.1468	0.0669	0.2649	PREDICTED: transcription elongation factor SPT6-like isoform X3 [Cicer arietinum]	-	-	-	-
		MIR5658	Unigene0036606	0.1468	0.0669	0.2649	trichome branching-like protein [Gossypium arboreum]	-	-	-	-
		MIR5658	Unigene0036830	0.1468	0.0669	0.2649	PREDICTED: protein CHUP1, chloroplastic-like isoform X2 [Cicer arietinum]	-	-	-	-
		MIR5658	Unigene0036932	0.1468	0.0669	0.2649	PREDICTED: uncharacterized LOC101204163 [Cucumis sativus]	-	-	-	-
		MIR5658	Unigene0037247	0.1468	0.0669	0.2649	--	-	-	-	-
		MIR5658	Unigene0037516	0.1468	0.0669	0.2649	PREDICTED: transcriptional regulator SUPERMAN-like [Cicer arietinum]	-	-	-	-
		MIR5658	Unigene0037611	0.1468	0.0669	0.2649	PREDICTED: uncharacterized LOC101213671 [Cucumis sativus]	-	-	-	-
		MIR5658	Unigene0037699	0.1468	0.0669	0.2649	NAC domain containing protein 75 isoform 1 [Theobroma cacao]	-	-	GO:0003676//nucleic acid binding	GO:0006351//transcription, DNA-templated
		MIR5658	Unigene0037806	0.1468	0.0669	0.2649	PREDICTED: transcription initiation factor TFIID subunit 11-like [Cicer arietinum]	-	-	GO:0015078//hydrogen ion transmembrane transporter activity	GO:0015992//proton transport;GO:0022904//respiratory electron transport chain
		MIR5658	Unigene0037993	0.1468	0.0669	0.2649	homeodomain-like superfamily protein [Arabidopsis thaliana]	-	-	-	-
		MIR5658	Unigene0038109	0.1468	0.0669	0.2649	PREDICTED: patellin-4-like [Cicer arietinum]	-	GO:0016020//membrane;GO:0005622//intracellular	-	-
		MIR5658	Unigene0038877	0.1468	0.0669	0.2649	PREDICTED: H/ACA ribonucleoprotein complex non-core subunit NAF1-like [Cicer arietinum]	-	-	-	GO:0022613//ribonucleoprotein complex biogenesis;GO:0009451//RNA modification
		MIR5658	Unigene0039413	0.1468	0.0669	0.2649	methyltransferase [Arabidopsis thaliana]	-	-	GO:0016741	GO:0000154//rRNA modification
		MIR5658	Unigene0040289	0.1468	0.0669	0.2649	PREDICTED: pleiotropic drug resistance protein 2-like [Cicer arietinum]	-	-	GO:0017111//nucleoside-triphosphatase activity;GO:0032550	GO:0009154//purine ribonucleotide catabolic process
		MIR5658	Unigene0040817	0.1468	0.0669	0.2649	--	-	-	-	-
		MIR5658	Unigene0040850	0.1468	0.0669	0.2649	--	-	-	-	-
		MIR5658	Unigene0040922	0.1468	0.0669	0.2649	--	-	-	-	-
		MIR5658	Unigene0041072	0.1468	0.0669	0.2649	--	-	-	-	-
		MIR5658	Unigene0041153	0.1468	0.0669	0.2649	PREDICTED: enoyl-CoA hydratase 2, peroxisomal-like [Cicer arietinum]	-	-	GO:0016836//hydro-lyase activity	GO:0006635//fatty acid beta-oxidation
		MIR5658	Unigene0041210	0.1468	0.0669	0.2649	PREDICTED: structural maintenance of chromosomes protein 3-like [Glycine max]	-	GO:0005911//cell-cell junction;GO:0044427//chromosomal part	GO:0032550	GO:0007059//chromosome segregation;GO:0006996//organelle organization
		MIR5658	Unigene0041844	0.1468	0.0669	0.2649	PREDICTED: GATA transcription factor 9-like [Cicer arietinum]	-	GO:0043231//intracellular membrane-bounded organelle	GO:0046914//transition metal ion binding;GO:0001071//nucleic acid binding transcription factor activity;GO:0003677//DNA binding	GO:0009314//response to radiation;GO:0048511//rhythmic process;GO:0006351//transcription, DNA-templated
		MIR5658	Unigene0042039	0.1468	0.0669	0.2649	DNA repair protein recA-like protein [Medicago truncatula]	-	-	-	-
		MIR5658	Unigene0042463	0.1468	0.0669	0.2649	F21B7.22 [Theobroma cacao]	-	-	-	-
		MIR5658	Unigene0042507	0.1468	0.0669	0.2649	PREDICTED: mitogen-activated protein kinase kinase kinase A-like [Cicer arietinum]	-	-	-	-
		MIR5658	Unigene0042550	0.1468	0.0669	0.2649	Phospholipid-translocating P-type ATPase flippase family protein [Medicago truncatula]	-	-	-	-
		MIR5658	Unigene0042656	0.1468	0.0669	0.2649	PREDICTED: probable E3 ubiquitin-protein ligase LOG2-like [Cicer arietinum]	-	-	-	-
		MIR5658	Unigene0042746	0.1468	0.0669	0.2649	PREDICTED: transport inhibitor response 1-like protein-like [Cicer arietinum]	-	-	-	-
		MIR5658	Unigene0042938	0.1468	0.0669	0.2649	mesophyll-cell RNAi library line 7-like protein [Arabidopsis thaliana]	-	-	-	-
		MIR5658	Unigene0043298	0.1468	0.0669	0.2649	PREDICTED: U4/U6 small nuclear ribonucleoprotein PRP4-like protein-like isoform X2 [Cicer arietinum]	ko03040//Spliceosome	GO:0016604//nuclear body	GO:0016740//transferase activity	GO:0006396//RNA processing;GO:0048229//gametophyte development;GO:0045165//cell fate commitment;GO:0007154//cell communication;GO:0003006//developmental process involved in reproduction
		MIR5658	Unigene0044296	0.1468	0.0669	0.2649	ripening-related protein-like [Vitis vinifera]	-	-	-	-
		MIR5658	Unigene0044323	0.1468	0.0669	0.2649	PREDICTED: probable sucrose-phosphate synthase 2-like [Glycine max]	ko01100//Metabolic pathways;ko00500//Starch and sucrose metabolism	-	-	-
		MIR5658	Unigene0044414	0.1468	0.0669	0.2649	PREDICTED: acid beta-fructofuranosidase-like [Cicer arietinum]	ko01100//Metabolic pathways;ko00500//Starch and sucrose metabolism;ko00052//Galactose metabolism	-	-	-
		MIR5658	Unigene0044444	0.1468	0.0669	0.2649	PREDICTED: transcriptional regulator ATRX homolog [Setaria italica]	-	-	-	-
		MIR5658	Unigene0044641	0.1468	0.0669	0.2649	Cytokinin-O-glucosyltransferase [Medicago truncatula]	-	-	-	-
		MIR5658	Unigene0044839	0.1468	0.0669	0.2649	PREDICTED: BRI1 kinase inhibitor 1-like [Glycine max]	ko04075//Plant hormone signal transduction	-	-	-
		MIR5658	Unigene0044915	0.1468	0.0669	0.2649	PREDICTED: zinc finger protein ZAT5-like [Glycine max]	-	-	-	-
		MIR5658	Unigene0045547	0.1468	0.0669	0.2649	thioredoxin [Glycine max]	-	GO:0044444//cytoplasmic part;GO:0016020//membrane	GO:0015036//disulfide oxidoreductase activity	GO:0006790//sulfur compound metabolic process;GO:0019725//cellular homeostasis;GO:0018904
		MIR5658	Unigene0045593	0.1468	0.0669	0.2649	SAUR family protein [Populus trichocarpa]	ko04075//Plant hormone signal transduction	-	-	-
		MIR5658	Unigene0045744	0.1468	0.0669	0.2649	PREDICTED: uncharacterized protein LOC100797781 [Glycine max]	-	-	-	-
		MIR5658	Unigene0045830	0.1468	0.0669	0.2649	--	-	-	-	-
		MIR5658	Unigene0046229	0.1468	0.0669	0.2649	Ser/Thr-rich protein T10 in DGCR region [Medicago truncatula]	-	-	-	-
		MIR5658	Unigene0046288	0.1468	0.0669	0.2649	Asparagine synthetase [Medicago truncatula]	ko01100//Metabolic pathways;ko01110//Biosynthesis of secondary metabolites;ko00250//Alanine, aspartate and glutamate metabolism;ko00910//Nitrogen metabolism	GO:0044444//cytoplasmic part	GO:0032550;GO:0016884//carbon-nitrogen ligase activity, with glutamine as amido-N-donor;GO:0016211	GO:0006529//asparagine biosynthetic process
		MIR5658	Unigene0046374	0.1468	0.0669	0.2649	PREDICTED: dof zinc finger protein DOF5.7-like [Glycine max]	-	-	-	GO:0009987//cellular process;GO:0044238;GO:0043170
		MIR5658	Unigene0046523	0.1468	0.0669	0.2649	Os02g0137100 [Oryza sativa Japonica Group]	-	-	-	-
		MIR5658	Unigene0046688	0.1468	0.0669	0.2649	PREDICTED: ENHANCER OF AG-4 protein 2-like, partial [Cicer arietinum]	-	-	-	-
		MIR5658	Unigene0046970	0.1468	0.0669	0.2649	PREDICTED: ASC1-like protein-like [Glycine max]	-	GO:0031224//intrinsic component of membrane;GO:0042175//nuclear outer membrane-endoplasmic reticulum membrane network;GO:0043231//intracellular membrane-bounded organelle	GO:0016410//N-acyltransferase activity	GO:0000038//very long-chain fatty acid metabolic process
		MIR5658	Unigene0047454	0.1468	0.0669	0.2649	PREDICTED: protein SET-like isoform X3 [Cicer arietinum]	-	GO:0043231//intracellular membrane-bounded organelle;GO:0044444//cytoplasmic part	GO:0005515//protein binding	GO:0048869//cellular developmental process;GO:0006310//DNA recombination;GO:0010038//response to metal ion;GO:0009791//post-embryonic development;GO:0034728//nucleosome organization
		MIR5658	Unigene0047656	0.1468	0.0669	0.2649	RING finger protein [Medicago truncatula]	-	-	GO:0046914//transition metal ion binding	GO:0010243//response to organonitrogen compound
		MIR5658	Unigene0047857	0.1468	0.0669	0.2649	PREDICTED: probable WRKY transcription factor 20-like [Glycine max]	-	-	GO:0001071//nucleic acid binding transcription factor activity;GO:0003677//DNA binding	GO:0043200//response to amino acid;GO:0006950//response to stress;GO:0006351//transcription, DNA-templated
		MIR5658	Unigene0047910	0.1468	0.0669	0.2649	--	-	-	-	-
		MIR5658	Unigene0048008	0.1468	0.0669	0.2649	PREDICTED: myosin-2-like isoform X1 [Cicer arietinum]	ko03060//Protein export	GO:0044444//cytoplasmic part;GO:0030529//ribonucleoprotein complex	GO:0032550;GO:0017111//nucleoside-triphosphatase activity;GO:0005543//phospholipid binding;GO:0003723//RNA binding	GO:0009154//purine ribonucleotide catabolic process;GO:0006613//cotranslational protein targeting to membrane
		MIR5658	Unigene0048477	0.1468	0.0669	0.2649	--	-	-	-	-
		MIR5658	Unigene0048860	0.1468	0.0669	0.2649	glutaredoxin-like protein [Arabidopsis thaliana]	-	-	-	-
		MIR5658	Unigene0049018	0.1468	0.0669	0.2649	--	-	-	-	-
		MIR5658	Unigene0050065	0.1468	0.0669	0.2649	--	-	-	-	-
		MIR5658	Unigene0050081	0.1468	0.0669	0.2649	PREDICTED: probable mitochondrial adenine nucleotide transporter BTL3-like isoform X1 [Cicer arietinum]	-	-	-	-
		MIR5658	Unigene0050275	0.1468	0.0669	0.2649	PREDICTED: LOW QUALITY PROTEIN: kelch domain-containing protein 4-like [Cicer arietinum]	-	-	-	-
		MIR5658	Unigene0050361	0.1468	0.0669	0.2649	isoamylase-type starch-debranching enzyme 1 [Phaseolus vulgaris]	-	GO:0043033//isoamylase complex	GO:0016798//hydrolase activity, acting on glycosyl bonds;GO:0043167//ion binding	GO:0009059//macromolecule biosynthetic process;GO:0005991//trehalose metabolic process
		MIR5658	Unigene0050631	0.1468	0.0669	0.2649	PREDICTED: cellulose synthase A catalytic subunit 1 [UDP-forming]-like [Cicer arietinum]	-	-	-	-
		MIR5658	Unigene0051300	0.1468	0.0669	0.2649	S-adenosylmethionine decarboxylase proenzyme [Medicago truncatula]	ko01100//Metabolic pathways;ko00270//Cysteine and methionine metabolism;ko00330//Arginine and proline metabolism	-	GO:0016831//carboxy-lyase activity	GO:0006596//polyamine biosynthetic process;GO:0044272//sulfur compound biosynthetic process
		MIR5658	Unigene0051539	0.1468	0.0669	0.2649	Calcium-independent phospholipase A2-gamma [Medicago truncatula]	-	-	GO:0004620//phospholipase activity	GO:0009694//jasmonic acid metabolic process;GO:0051707//response to other organism;GO:0044238
		MIR5658	Unigene0051540	0.1468	0.0669	0.2649	ATPase WRNIP1 [Medicago truncatula]	-	-	GO:0003676//nucleic acid binding;GO:0016462//pyrophosphatase activity;GO:0032550	GO:0006259//DNA metabolic process
		MIR5658	Unigene0051859	0.1468	0.0669	0.2649	PREDICTED: inositol transporter 1-like [Cicer arietinum]	-	GO:0031224//intrinsic component of membrane;GO:0000325//plant-type vacuole	GO:0005365//myo-inositol transmembrane transporter activity	GO:0015791//polyol transport;GO:0006818//hydrogen transport
		MIR5658	Unigene0051966	0.1468	0.0669	0.2649	--	-	-	-	-
		MIR5658	Unigene0052017	0.1468	0.0669	0.2649	PREDICTED: transcription initiation factor TFIID subunit 1-A-like [Glycine max]	ko03022//Basal transcription factors	-	GO:0008135//translation factor activity, nucleic acid binding;GO:0046914//transition metal ion binding	GO:0006412//translation;GO:0009292//genetic transfer
		MIR5658	Unigene0052656	0.1468	0.0669	0.2649	--	-	-	-	-
		MIR5658	Unigene0052775	0.1468	0.0669	0.2649	--	-	-	-	-
		MIR5658	Unigene0052826	0.1468	0.0669	0.2649	--	-	-	-	-
		MIR5658	Unigene0052870	0.1468	0.0669	0.2649	Chlororespiratory reduction 6 [Theobroma cacao]	-	-	-	-
		MIR5658	Unigene0052889	0.1468	0.0669	0.2649	PREDICTED: enolase-phosphatase E1-like [Cicer arietinum]	-	-	-	-
		MIR5658	Unigene0053627	0.1468	0.0669	0.2649	PREDICTED: palmitoyl-acyl carrier protein thioesterase, chloroplastic-like [Cicer arietinum]	ko01100//Metabolic pathways;ko00061//Fatty acid biosynthesis	-	GO:0016297//acyl-[acyl-carrier-protein] hydrolase activity	GO:0006631//fatty acid metabolic process
		MIR5658	Unigene0053750	0.1468	0.0669	0.2649	GT-2 factor [Glycine max]	-	-	GO:0003676//nucleic acid binding	-
		MIR5658	Unigene0054125	0.1468	0.0669	0.2649	PREDICTED: dof zinc finger protein DOF2.1-like [Glycine max]	-	-	GO:0003676//nucleic acid binding	GO:0006351//transcription, DNA-templated
		MIR5658	Unigene0054286	0.1468	0.0669	0.2649	--	-	-	-	-
		MIR5658	Unigene0054469	0.1468	0.0669	0.2649	PREDICTED: probable WRKY transcription factor 33 [Glycine max]	ko04626//Plant-pathogen interaction	-	-	-
		MIR5658	Unigene0054544	0.1468	0.0669	0.2649	PREDICTED: beta-glucosidase 42-like [Glycine max]	-	-	-	-
		MIR5658	Unigene0055914	0.1468	0.0669	0.2649	PREDICTED: molybdenum cofactor sulfurase-like [Glycine max]	-	-	-	-
		MIR5658	Unigene0056272	0.1468	0.0669	0.2649	--	-	-	-	-
		MIR5658	Unigene0056394	0.1468	0.0669	0.2649	PREDICTED: inositol hexakisphosphate and diphosphoinositol-pentakisphosphate kinase-like [Glycine max]	-	GO:0016020//membrane	GO:0016791//phosphatase activity;GO:0016772//transferase activity, transferring phosphorus-containing groups	GO:0006796//phosphate-containing compound metabolic process
		MIR5740	Unigene0001612	0.2203	0.0669	0.1986	PH01B031C15.25 [Phyllostachys edulis]	-	-	GO:0005488//binding;GO:0016787//hydrolase activity	GO:0008152//metabolic process
		MIR5770	Unigene0008473	2081.75	4.4803	78.6638	--	-	-	-	-
		MIR5770	Unigene0011389	2081.75	4.4803	78.6638	PREDICTED: protein SPA1-RELATED 2-like isoform X3 [Cicer arietinum]	-	-	GO:0016740//transferase activity	-
		MIR5770	Unigene0017474	2081.75	4.4803	78.6638	--	-	-	-	-
		MIR5770	Unigene0024754	2081.75	4.4803	78.6638	peroxiredoxin Q [Triticum aestivum]	-	-	-	-
		MIR5770	Unigene0032672	2081.75	4.4803	78.6638	PREDICTED: metalloendoproteinase 1-like [Cicer arietinum]	-	-	GO:0046914//transition metal ion binding;GO:0004175//endopeptidase activity	GO:0016485//protein processing
		MIR5770	Unigene0039274	2081.75	4.4803	78.6638	Calcium-dependent protein kinase [Medicago truncatula]	ko04626//Plant-pathogen interaction	-	GO:0032550;GO:0004672//protein kinase activity;GO:0046872//metal ion binding	GO:0006464//cellular protein modification process;GO:0009755//hormone-mediated signaling pathway;GO:0006796//phosphate-containing compound metabolic process
		MIR5770	Unigene0040171	2081.75	4.4803	78.6638	PREDICTED: pleiotropic drug resistance protein 3-like isoform X2 [Cicer arietinum]	-	GO:0005911//cell-cell junction;GO:0016020//membrane	GO:0032550;GO:0017111//nucleoside-triphosphatase activity;GO:0015604//organic phosphonate transmembrane transporter activity	GO:0022622//root system development;GO:0071229//cellular response to acid;GO:0009154//purine ribonucleotide catabolic process;GO:0060918//auxin transport
		MIR6024	Unigene0000484	1.1013	0.4681	0.1986	PREDICTED: kinetochore protein NDC80 homolog [Cicer arietinum]	-	-	-	-
		MIR6024	Unigene0004622	1.1013	0.4681	0.1986	NBS resistance protein, partial [Medicago truncatula]	-	-	-	-
		MIR6024	Unigene0007725	1.1013	0.4681	0.1986	--	-	-	-	-
		MIR6024	Unigene0008758	1.1013	0.4681	0.1986	PREDICTED: TMV resistance protein N-like isoform X2 [Cicer arietinum]	-	-	GO:0032550	GO:0050896//response to stimulus
		MIR6024	Unigene0013723	1.1013	0.4681	0.1986	TIR-NBS-LRR type disease resistance protein [Medicago truncatula]	-	-	-	-
		MIR6024	Unigene0017868	1.1013	0.4681	0.1986	RGA-F protein [Cicer arietinum]	-	-	GO:0032550	GO:0006950//response to stress
		MIR6024	Unigene0019478	1.1013	0.4681	0.1986	PREDICTED: pentatricopeptide repeat-containing protein At2g34400-like [Cicer arietinum]	-	-	-	-
		MIR6024	Unigene0020591	1.1013	0.4681	0.1986	--	-	-	-	-
		MIR6024	Unigene0022171	1.1013	0.4681	0.1986	Cc-nbs-lrr resistance protein [Medicago truncatula]	-	-	GO:0032550	GO:0006950//response to stress
		MIR6024	Unigene0022935	1.1013	0.4681	0.1986	resistance-gene protein [Vigna unguiculata]	-	-	GO:0016462//pyrophosphatase activity;GO:0032550	GO:0006950//response to stress;GO:0007154//cell communication
		MIR6024	Unigene0026301	1.1013	0.4681	0.1986	Disease resistance-like protein GS3-1 [Medicago truncatula]	-	-	GO:0032550	GO:0050896//response to stimulus
		MIR6024	Unigene0027170	1.1013	0.4681	0.1986	abscisic acid 8'-hydroxylase [Glycine max]	ko00906//Carotenoid biosynthesis	-	GO:0046906//tetrapyrrole binding;GO:0046914//transition metal ion binding;GO:0016709//oxidoreductase activity, acting on paired donors, with incorporation or reduction of molecular oxygen, NAD(P)H as one donor, and incorporation of one atom of oxygen	GO:0010162//seed dormancy process;GO:0009620//response to fungus;GO:0009416//response to light stimulus;GO:0006714//sesquiterpenoid metabolic process;GO:0006950//response to stress
		MIR6024	Unigene0027863	1.1013	0.4681	0.1986	NBS-LRR resistance-like protein 1O [Medicago truncatula]	-	-	-	-
		MIR6024	Unigene0033565	1.1013	0.4681	0.1986	PREDICTED: LOW QUALITY PROTEIN: glucan endo-1,3-beta-glucosidase 5-like [Glycine max]	-	-	GO:0008422//beta-glucosidase activity	GO:0044238
		MIR6024	Unigene0035111	1.1013	0.4681	0.1986	Disease resistance-like protein GS4-5 [Medicago truncatula]	-	-	GO:0016891//endoribonuclease activity, producing 5'-phosphomonoesters;GO:0016462//pyrophosphatase activity;GO:0032550	GO:0006950//response to stress;GO:0007154//cell communication
		MIR6024	Unigene0035988	1.1013	0.4681	0.1986	PREDICTED: TMV resistance protein N-like [Glycine max]	-	-	GO:0003824//catalytic activity;GO:0032550	GO:0050896//response to stimulus;GO:0008152//metabolic process;GO:0007154//cell communication
		MIR6024	Unigene0042128	1.1013	0.4681	0.1986	Tir-nbs-lrr resistance protein [Medicago truncatula]	-	-	-	-
		MIR6024	Unigene0045031	1.1013	0.4681	0.1986	Tir-nbs-lrr resistance protein [Medicago truncatula]	-	-	-	-
		MIR6024	Unigene0046294	1.1013	0.4681	0.1986	Disease resistance protein, partial [Caragana korshinskii]	-	-	GO:0016462//pyrophosphatase activity;GO:0032550	GO:0006950//response to stress;GO:0007154//cell communication
		MIR6024	Unigene0049535	1.1013	0.4681	0.1986	Disease resistance RPP8-like protein [Medicago truncatula]	-	-	-	-
		MIR6024	Unigene0052486	1.1013	0.4681	0.1986	PREDICTED: ABC transporter B family member 29, chloroplastic-like [Cicer arietinum]	-	-	-	-
		MIR6024	Unigene0056264	1.1013	0.4681	0.1986	Disease-resistance protein [Medicago truncatula]	-	-	GO:0016462//pyrophosphatase activity;GO:0032550	GO:0006950//response to stress;GO:0007154//cell communication
		MIR6164	Unigene0000540	0.4405	0.0669	0.2649	PREDICTED: uncharacterized protein LOC101490258 [Cicer arietinum]	-	-	-	-
		MIR6164	Unigene0001702	0.4405	0.0669	0.2649	PREDICTED: ethylene-responsive transcription factor RAP2-7-like [Glycine max]	-	-	-	-
		MIR6164	Unigene0001802	0.4405	0.0669	0.2649	--	-	-	-	-
		MIR6164	Unigene0002854	0.4405	0.0669	0.2649	PREDICTED: 60S ribosomal protein L18a-1-like isoform X1 [Cicer arietinum]	-	-	-	-
		MIR6164	Unigene0003309	0.4405	0.0669	0.2649	--	-	-	-	-
		MIR6164	Unigene0004234	0.4405	0.0669	0.2649	Pleckstrin homology domain-containing family M member [Medicago truncatula]	-	-	GO:0005543//phospholipid binding	-
		MIR6164	Unigene0004809	0.4405	0.0669	0.2649	PREDICTED: BTB/POZ domain-containing protein At2g13690-like [Cicer arietinum]	-	-	-	-
		MIR6164	Unigene0008467	0.4405	0.0669	0.2649	PREDICTED: probable calcium-binding protein CML41-like [Glycine max]	ko04626//Plant-pathogen interaction	-	GO:0046872//metal ion binding	-
		MIR6164	Unigene0008591	0.4405	0.0669	0.2649	--	-	-	-	-
		MIR6164	Unigene0009093	0.4405	0.0669	0.2649	ACT domain repeat 4 isoform 2 [Theobroma cacao]	-	-	GO:0031406//carboxylic acid binding	-
		MIR6164	Unigene0010566	0.4405	0.0669	0.2649	--	-	-	-	-
		MIR6164	Unigene0011385	0.4405	0.0669	0.2649	NAC domain protein [Medicago truncatula]	-	-	-	-
		MIR6164	Unigene0012755	0.4405	0.0669	0.2649	--	-	-	-	-
		MIR6164	Unigene0013370	0.4405	0.0669	0.2649	PREDICTED: uncharacterized protein LOC100783993 [Glycine max]	-	-	GO:0043169//cation binding	GO:0006812//cation transport
		MIR6164	Unigene0015387	0.4405	0.0669	0.2649	PREDICTED: nuclear transcription factor Y subunit B-7-like [Glycine max]	-	GO:0043231//intracellular membrane-bounded organelle	GO:0003677//DNA binding;GO:0046983//protein dimerization activity	GO:0006351//transcription, DNA-templated
		MIR6164	Unigene0015824	0.4405	0.0669	0.2649	PREDICTED: cell division cycle protein 27 homolog B-like [Cicer arietinum]	ko04120//Ubiquitin mediated proteolysis	GO:0015630//microtubule cytoskeleton;GO:0044444//cytoplasmic part	-	GO:0048364//root development;GO:0001558//regulation of cell growth;GO:0009725//response to hormone;GO:0019953//sexual reproduction;GO:0003006//developmental process involved in reproduction
		MIR6164	Unigene0015987	0.4405	0.0669	0.2649	Leucine-rich repeat family protein [Theobroma cacao]	-	-	-	-
		MIR6164	Unigene0016346	0.4405	0.0669	0.2649	PREDICTED: phosphatidylinositol-4-phosphate 5-kinase 1-like [Glycine max]	ko01100//Metabolic pathways;ko04144//Endocytosis;ko04070//Phosphatidylinositol signaling system;ko00562//Inositol phosphate metabolism	GO:0005886//plasma membrane	GO:0016307//phosphatidylinositol phosphate kinase activity;GO:0003779//actin binding	GO:0046488//phosphatidylinositol metabolic process;GO:0048588//developmental cell growth;GO:0009653//anatomical structure morphogenesis
		MIR6164	Unigene0016770	0.4405	0.0669	0.2649	--	-	-	-	-
		MIR6164	Unigene0017465	0.4405	0.0669	0.2649	--	-	-	-	-
		MIR6164	Unigene0020039	0.4405	0.0669	0.2649	--	-	-	-	-
		MIR6164	Unigene0022450	0.4405	0.0669	0.2649	uncharacterized protein LOC100500463 [Glycine max]	ko03018//RNA degradation	-	-	-
		MIR6164	Unigene0023416	0.4405	0.0669	0.2649	PREDICTED: potassium channel KAT3-like isoform X2 [Cicer arietinum]	-	-	-	-
		MIR6164	Unigene0025135	0.4405	0.0669	0.2649	Rossmann-fold NAD(P)-binding domain-containing protein [Arabidopsis thaliana]	-	GO:0031976	GO:0008135//translation factor activity, nucleic acid binding	GO:0006412//translation;GO:0019684//photosynthesis, light reaction
		MIR6164	Unigene0025296	0.4405	0.0669	0.2649	--	-	-	-	-
		MIR6164	Unigene0026142	0.4405	0.0669	0.2649	--	-	-	-	-
		MIR6164	Unigene0026961	0.4405	0.0669	0.2649	NifU-like protein [Medicago truncatula]	-	-	GO:0046914//transition metal ion binding;GO:0051540	GO:0009058//biosynthetic process
		MIR6164	Unigene0027311	0.4405	0.0669	0.2649	PREDICTED: UPF0481 protein At3g47200-like [Glycine max]	-	-	-	-
		MIR6164	Unigene0027397	0.4405	0.0669	0.2649	PREDICTED: zinc finger CCCH domain-containing protein 13-like isoform X2 [Cicer arietinum]	-	-	-	-
		MIR6164	Unigene0028068	0.4405	0.0669	0.2649	--	-	-	-	-
		MIR6164	Unigene0028260	0.4405	0.0669	0.2649	PREDICTED: G-type lectin S-receptor-like serine/threonine-protein kinase At4g27290-like [Glycine max]	-	-	-	-
		MIR6164	Unigene0029027	0.4405	0.0669	0.2649	--	-	-	-	-
		MIR6164	Unigene0029146	0.4405	0.0669	0.2649	PREDICTED: guanine nucleotide-binding protein subunit gamma 2-like [Cicer arietinum]	-	GO:0031234//extrinsic component of cytoplasmic side of plasma membrane	GO:0060089	GO:0009926//auxin polar transport;GO:0007166//cell surface receptor signaling pathway;GO:0006497//protein lipidation;GO:0050832//defense response to fungus;GO:0048528//post-embryonic root development
		MIR6164	Unigene0029195	0.4405	0.0669	0.2649	Wall-associated receptor kinase-like protein [Medicago truncatula]	-	-	GO:0016301//kinase activity	-
		MIR6164	Unigene0030515	0.4405	0.0669	0.2649	--	-	-	-	-
		MIR6164	Unigene0031762	0.4405	0.0669	0.2649	PREDICTED: protease 2-like [Cicer arietinum]	-	-	-	-
		MIR6164	Unigene0032381	0.4405	0.0669	0.2649	Auxin-regulated protein [Medicago truncatula]	-	GO:0016020//membrane	-	-
		MIR6164	Unigene0032919	0.4405	0.0669	0.2649	--	-	-	-	-
		MIR6164	Unigene0035263	0.4405	0.0669	0.2649	Pseudouridylate synthase [Medicago truncatula]	-	-	GO:0016866//intramolecular transferase activity;GO:0003676//nucleic acid binding	GO:0006399//tRNA metabolic process;GO:0009451//RNA modification
		MIR6164	Unigene0035352	0.4405	0.0669	0.2649	PREDICTED: BI1-like protein-like [Cicer arietinum]	-	GO:0016020//membrane	-	-
		MIR6164	Unigene0036293	0.4405	0.0669	0.2649	PREDICTED: F-box/FBD/LRR-repeat protein At4g26340-like [Cicer arietinum]	-	-	-	-
		MIR6164	Unigene0037637	0.4405	0.0669	0.2649	--	-	-	-	-
		MIR6164	Unigene0038108	0.4405	0.0669	0.2649	--	-	-	-	-
		MIR6164	Unigene0039427	0.4405	0.0669	0.2649	--	-	-	-	-
		MIR6164	Unigene0041243	0.4405	0.0669	0.2649	--	-	-	-	-
		MIR6164	Unigene0041961	0.4405	0.0669	0.2649	PREDICTED: pseudouridine-5'-phosphate glycosidase-like isoform X1 [Cicer arietinum]	-	-	-	-
		MIR6164	Unigene0043812	0.4405	0.0669	0.2649	--	-	-	-	-
		MIR6164	Unigene0044166	0.4405	0.0669	0.2649	PREDICTED: cytochrome P450 705A20-like [Glycine max]	-	-	-	-
		MIR6164	Unigene0044405	0.4405	0.0669	0.2649	PREDICTED: histone-lysine N-methyltransferase ASHH2-like isoform X3 [Cicer arietinum]	-	-	-	-
		MIR6164	Unigene0044469	0.4405	0.0669	0.2649	PREDICTED: chaperone protein dnaJ 72-like [Glycine max]	-	-	-	-
		MIR6164	Unigene0046500	0.4405	0.0669	0.2649	--	-	-	-	-
		MIR6164	Unigene0046654	0.4405	0.0669	0.2649	B12D-like protein [Beta vulgaris]	-	GO:0042579//microbody	-	-
		MIR6164	Unigene0047098	0.4405	0.0669	0.2649	glutamate dehydrogenase 1 [Glycine max]	ko01100//Metabolic pathways;ko00330//Arginine and proline metabolism;ko00250//Alanine, aspartate and glutamate metabolism;ko00910//Nitrogen metabolism	GO:0043231//intracellular membrane-bounded organelle	GO:0032550;GO:0016638//oxidoreductase activity, acting on the CH-NH2 group of donors;GO:0046914//transition metal ion binding	GO:0009642//response to light intensity;GO:0019752//carboxylic acid metabolic process;GO:0010038//response to metal ion;GO:0006970//response to osmotic stress;GO:0006807//nitrogen compound metabolic process
		MIR6164	Unigene0047347	0.4405	0.0669	0.2649	--	-	-	-	-
		MIR6164	Unigene0047566	0.4405	0.0669	0.2649	PREDICTED: zinc transporter 6, chloroplastic-like [Glycine max]	-	GO:0031224//intrinsic component of membrane	GO:0016491//oxidoreductase activity;GO:0046915//transition metal ion transmembrane transporter activity	GO:0006829//zinc ion transport;GO:0051707//response to other organism
		MIR6164	Unigene0048498	0.4405	0.0669	0.2649	Differentiation and greening-like 1 [Theobroma cacao]	-	-	-	-
		MIR6164	Unigene0049771	0.4405	0.0669	0.2649	predicted protein [Populus trichocarpa]	-	-	-	-
		MIR6164	Unigene0052000	0.4405	0.0669	0.2649	PREDICTED: probable rhamnose biosynthetic enzyme 1-like [Cicer arietinum]	ko01110//Biosynthesis of secondary metabolites;ko00520//Amino sugar and nucleotide sugar metabolism	GO:0005911//cell-cell junction;GO:0044444//cytoplasmic part;GO:0005576//extracellular region;GO:0016020//membrane	GO:0016857//racemase and epimerase activity, acting on carbohydrates and derivatives;GO:0016616//oxidoreductase activity, acting on the CH-OH group of donors, NAD or NADP as acceptor	GO:0009226//nucleotide-sugar biosynthetic process;GO:0033692//cellular polysaccharide biosynthetic process
		MIR6164	Unigene0054478	0.4405	0.0669	0.2649	--	-	-	-	-
		MIR6164	Unigene0055030	0.4405	0.0669	0.2649	--	-	-	-	-
		MIR6164	Unigene0055313	0.4405	0.0669	0.2649	PREDICTED: magnesium transporter MRS2-1-like [Glycine max]	-	GO:0043231//intracellular membrane-bounded organelle	GO:0046873//metal ion transmembrane transporter activity	GO:0070838//divalent metal ion transport
		MIR6164	Unigene0055885	0.4405	0.0669	0.2649	Protein C4orf14 homolog, related [Medicago truncatula]	-	GO:0043231//intracellular membrane-bounded organelle	GO:0032550	-
		MIR6164	Unigene0056290	0.4405	0.0669	0.2649	--	-	-	-	-
		MIR6164	Unigene0056337	0.4405	0.0669	0.2649	PREDICTED: F-box/LRR-repeat protein 3-like isoform X1 [Cicer arietinum]	-	-	-	-
		MIR6171	Unigene0007915	0.3671	0.1337	0.2649	PREDICTED: LOW QUALITY PROTEIN: PHD and RING finger domain-containing protein 1-like [Glycine max]	-	-	GO:0046914//transition metal ion binding	-
		MIR6171	Unigene0010505	0.3671	0.1337	0.2649	RNA-directed DNA polymerase (Reverse transcriptase); Ribonuclease H; Endonuclease/exonuclease/phosphatase [Medicago truncatula]	-	-	-	-
		MIR6171	Unigene0013212	0.3671	0.1337	0.2649	PREDICTED: aminomethyltransferase, mitochondrial-like [Cicer arietinum]	ko01100//Metabolic pathways;ko00260//Glycine, serine and threonine metabolism;ko00910//Nitrogen metabolism;ko00670//One carbon pool by folate	GO:0005840//ribosome;GO:0009532//plastid stroma;GO:0009526//plastid envelope;GO:0031976;GO:0005576//extracellular region	GO:0016769//transferase activity, transferring nitrogenous groups;GO:0008168//methyltransferase activity	GO:0010038//response to metal ion;GO:0006544//glycine metabolic process
		MIR6171	Unigene0013907	0.3671	0.1337	0.2649	PREDICTED: probable 60S ribosomal protein L14-like [Glycine max]	ko03010//Ribosome	-	-	-
		MIR6171	Unigene0017729	0.3671	0.1337	0.2649	PREDICTED: RNA-binding protein 5-B-like isoform X1 [Cicer arietinum]	-	-	GO:0036094//small molecule binding;GO:0097159//organic cyclic compound binding;GO:0046914//transition metal ion binding	-
		MIR6171	Unigene0021512	0.3671	0.1337	0.2649	--	-	-	-	-
		MIR6171	Unigene0022586	0.3671	0.1337	0.2649	PREDICTED: ent-kaur-16-ene synthase, chloroplastic-like [Cicer arietinum]	ko01100//Metabolic pathways;ko01110//Biosynthesis of secondary metabolites;ko00904//Diterpenoid biosynthesis	GO:0009532//plastid stroma	GO:0046872//metal ion binding;GO:0010333//terpene synthase activity	-
		MIR6171	Unigene0023692	0.3671	0.1337	0.2649	PREDICTED: probable RNA-binding protein EIF1AD-like isoform X1 [Cicer arietinum]	-	-	-	-
		MIR6171	Unigene0024161	0.3671	0.1337	0.2649	PREDICTED: uncharacterized mitochondrial protein AtMg00810-like [Fragaria vesca subsp. vesca]	-	-	-	-
		MIR6171	Unigene0027776	0.3671	0.1337	0.2649	PREDICTED: eukaryotic translation initiation factor 3 subunit I-like [Cicer arietinum]	ko03013//RNA transport	GO:0031461//cullin-RING ubiquitin ligase complex;GO:0070993;GO:0005911//cell-cell junction	GO:0008135//translation factor activity, nucleic acid binding	GO:0006413//translational initiation;GO:0010038//response to metal ion;GO:0006970//response to osmotic stress
		MIR6171	Unigene0028151	0.3671	0.1337	0.2649	PREDICTED: disease resistance protein RPM1-like [Cicer arietinum]	-	-	-	-
		MIR6171	Unigene0030217	0.3671	0.1337	0.2649	PREDICTED: phenolic glucoside malonyltransferase 1-like [Cicer arietinum]	-	-	GO:0016740//transferase activity	-
		MIR6171	Unigene0034465	0.3671	0.1337	0.2649	40S ribosomal protein S26 [Zea mays]	ko03010//Ribosome	GO:0005911//cell-cell junction;GO:0015935//small ribosomal subunit;GO:0009536//plastid	GO:0005198//structural molecule activity	GO:0010467//gene expression;GO:0009987//cellular process
		MIR6171	Unigene0035017	0.3671	0.1337	0.2649	PREDICTED: uncharacterized LOC101208020 [Cucumis sativus]	-	-	-	-
		MIR6171	Unigene0036903	0.3671	0.1337	0.2649	PREDICTED: pentatricopeptide repeat-containing protein At5g40400-like [Glycine max]	-	-	-	-
		MIR6171	Unigene0037445	0.3671	0.1337	0.2649	Zinc finger protein-like protein [Medicago truncatula]	-	-	-	-
		MIR6171	Unigene0037884	0.3671	0.1337	0.2649	PREDICTED: probable glycosyltransferase At5g03795-like [Glycine max]	-	-	GO:0003824//catalytic activity	-
		MIR6171	Unigene0038212	0.3671	0.1337	0.2649	PREDICTED: niemann-Pick C1 protein-like [Cicer arietinum]	-	GO:0005911//cell-cell junction;GO:0031224//intrinsic component of membrane	GO:0004888//transmembrane signaling receptor activity	GO:0015918//sterol transport;GO:0007154//cell communication
		MIR6171	Unigene0041411	0.3671	0.1337	0.2649	PREDICTED: pentatricopeptide repeat-containing protein At4g04790, mitochondrial [Glycine max]	-	-	-	-
		MIR6171	Unigene0047328	0.3671	0.1337	0.2649	retroelement pol polyprotein [Glycine max]	-	-	GO:0005488//binding	-
		MIR6171	Unigene0047517	0.3671	0.1337	0.2649	PREDICTED: cysteine-rich receptor-like protein kinase 10-like isoform X2 [Cicer arietinum]	-	-	GO:0004672//protein kinase activity;GO:0097159//organic cyclic compound binding;GO:0036094//small molecule binding	GO:0050896//response to stimulus;GO:0044237//cellular metabolic process
		MIR6171	Unigene0048598	0.3671	0.1337	0.2649	PREDICTED: elongation factor Tu GTP-binding domain-containing protein 1-like [Cicer arietinum]	ko03008//Ribosome biogenesis in eukaryotes	-	-	-
		MIR6171	Unigene0050515	0.3671	0.1337	0.2649	Holocarboxylase synthetase hcs2 [Medicago truncatula]	-	-	-	-
		MIR6171	Unigene0051483	0.3671	0.1337	0.2649	--	-	-	-	-
		MIR6171	Unigene0053857	0.3671	0.1337	0.2649	PREDICTED: uncharacterized CDP-alcohol phosphatidyltransferase class-I family protein 3-like isoform X1 [Cicer arietinum]	ko01100//Metabolic pathways;ko00564//Glycerophospholipid metabolism;ko00565//Ether lipid metabolism	GO:0043231//intracellular membrane-bounded organelle	GO:0017169//CDP-alcohol phosphatidyltransferase activity	GO:0006656//phosphatidylcholine biosynthetic process
		MIR6171	Unigene0054978	0.3671	0.1337	0.2649	hypothetical retrotransposon [Ipomoea batatas]	-	-	GO:0046914//transition metal ion binding;GO:0097159//organic cyclic compound binding	GO:0006259//DNA metabolic process
		MIR6248	Unigene0004908	0.0734	0.1337	0.0662	--	-	-	-	-
		MIR6248	Unigene0009073	0.0734	0.1337	0.0662	PREDICTED: monoglyceride lipase-like [Glycine max]	-	-	GO:0003824//catalytic activity	-
		MIR6248	Unigene0014520	0.0734	0.1337	0.0662	PREDICTED: 4-coumarate--CoA ligase-like 9-like isoform X1 [Cicer arietinum]	-	-	GO:0016703;GO:0016408	GO:0009694//jasmonic acid metabolic process
		MIR6248	Unigene0022585	0.0734	0.1337	0.0662	--	-	-	-	-
		MIR6248	Unigene0030599	0.0734	0.1337	0.0662	--	-	-	-	-
		MIR6248	Unigene0047016	0.0734	0.1337	0.0662	PREDICTED: LAG1 longevity assurance homolog 2-like isoform X2 [Cicer arietinum]	-	GO:0031224//intrinsic component of membrane;GO:0043231//intracellular membrane-bounded organelle	GO:0016410//N-acyltransferase activity	GO:0001676//long-chain fatty acid metabolic process;GO:0009620//response to fungus
		MIR6248	Unigene0051861	0.0734	0.1337	0.0662	Os11g0220300 [Oryza sativa Japonica Group]	-	GO:0009536//plastid	GO:0015075//ion transmembrane transporter activity	GO:0015740//C4-dicarboxylate transport
		MIR6248	Unigene0052341	0.0734	0.1337	0.0662	--	-	-	-	-
		MIR6248	Unigene0054559	0.0734	0.1337	0.0662	--	-	-	-	-
		MIR6485	Unigene0042399	0.0734	0.2006	0.1324	PREDICTED: ethylene-responsive transcription factor ERF054-like [Glycine max]	-	-	-	-
		MIR6485	Unigene0047730	0.0734	0.2006	0.1324	PREDICTED: 50S ribosomal protein L2, chloroplastic-like, partial [Fragaria vesca subsp. vesca]	ko03010//Ribosome	GO:0009536//plastid;GO:0044391	GO:0036094//small molecule binding;GO:0003723//RNA binding;GO:0003824//catalytic activity;GO:0005198//structural molecule activity	GO:0010467//gene expression
		MIR6485	Unigene0054632	0.0734	0.2006	0.1324	PREDICTED: NADP-dependent malic enzyme-like [Cicer arietinum]	ko01100//Metabolic pathways;ko00620//Pyruvate metabolism;ko00710//Carbon fixation in photosynthetic organisms	GO:0030312;GO:0009536//plastid;GO:0044437;GO:0005911//cell-cell junction;GO:0005576//extracellular region;GO:0016020//membrane	GO:0046914//transition metal ion binding;GO:0004470//malic enzyme activity;GO:0046983//protein dimerization activity;GO:0000166//nucleotide binding;GO:0016831//carboxy-lyase activity	GO:0010038//response to metal ion;GO:0043648//dicarboxylic acid metabolic process;GO:0051260//protein homooligomerization
		MIR7484	Unigene0010218	0.0734	0.1337	0.0662	--	-	-	-	-
		MIR7484	Unigene0026083	0.0734	0.1337	0.0662	--	-	-	-	-
		MIR7484	Unigene0046660	0.0734	0.1337	0.0662	PREDICTED: homeobox-leucine zipper protein ANTHOCYANINLESS 2-like [Glycine max]	-	GO:0043231//intracellular membrane-bounded organelle	GO:0001071//nucleic acid binding transcription factor activity;GO:0003677//DNA binding	GO:0048437//floral organ development;GO:0010053//root epidermal cell differentiation;GO:0043479;GO:0006351//transcription, DNA-templated
		MIR7528	Unigene0008193	0.5139	0.0669	0.1986	Cov1 [Medicago truncatula]	-	GO:0043231//intracellular membrane-bounded organelle	-	GO:0010051//xylem and phloem pattern formation
		MIR7528	Unigene0012149	0.5139	0.0669	0.1986	Flotillin-like protein [Medicago truncatula]	-	GO:0005911//cell-cell junction;GO:0044459;GO:0044437	-	GO:0051817;GO:0016192//vesicle-mediated transport;GO:0061024//membrane organization;GO:0001666//response to hypoxia
		MIR7528	Unigene0024431	0.5139	0.0669	0.1986	PREDICTED: endoplasmic reticulum-Golgi intermediate compartment protein 3-like [Glycine max]	-	GO:0043231//intracellular membrane-bounded organelle	-	-
		MIR7528	Unigene0036046	0.5139	0.0669	0.1986	PREDICTED: ATP-dependent zinc metalloprotease FtsH-like [Cicer arietinum]	-	GO:0009526//plastid envelope	GO:0004175//endopeptidase activity;GO:0032550;GO:0042623//ATPase activity, coupled	GO:0016485//protein processing;GO:0009658//chloroplast organization;GO:0009154//purine ribonucleotide catabolic process
		MIR7528	Unigene0042816	0.5139	0.0669	0.1986	PREDICTED: nucleoporin NUP53-like [Cicer arietinum]	ko03013//RNA transport	-	-	-
		MIR7528	Unigene0045141	0.5139	0.0669	0.1986	PREDICTED: 3beta-hydroxysteroid-dehydrogenase/decarboxylase isoform 2-like [Cicer arietinum]	-	-	-	-
		MIR7528	Unigene0055246	0.5139	0.0669	0.1986	PREDICTED: glucan endo-1,3-beta-glucosidase-like protein 2-like [Cicer arietinum]	-	-	-	-
		MIR7539	Unigene0000090	0.0734	0.1337	0.0662	Os01g0589100 [Oryza sativa Japonica Group]	-	-	-	-
		MIR7539	Unigene0000115	0.0734	0.1337	0.0662	PREDICTED: protein CbxX, chromosomal-like [Cicer arietinum]	-	-	-	-
		MIR7539	Unigene0000117	0.0734	0.1337	0.0662	--	-	-	-	-
		MIR7539	Unigene0000360	0.0734	0.1337	0.0662	AT hook motif DNA-binding family protein isoform 1 [Theobroma cacao]	-	GO:0043231//intracellular membrane-bounded organelle	GO:0003676//nucleic acid binding	-
		MIR7539	Unigene0000400	0.0734	0.1337	0.0662	Magnesium-dependent phosphatase [Medicago truncatula]	-	-	GO:0004721//phosphoprotein phosphatase activity	GO:0006470//protein dephosphorylation
		MIR7539	Unigene0000466	0.0734	0.1337	0.0662	PREDICTED: pentatricopeptide repeat-containing protein At5g65560-like isoform X1 [Cicer arietinum]	-	-	-	-
		MIR7539	Unigene0000518	0.0734	0.1337	0.0662	PREDICTED: phospholipid:diacylglycerol acyltransferase 1-like [Cicer arietinum]	ko00561//Glycerolipid metabolism	GO:0043231//intracellular membrane-bounded organelle	GO:0008080//N-acetyltransferase activity	GO:0044238
		MIR7539	Unigene0000692	0.0734	0.1337	0.0662	PREDICTED: microtubule-associated protein 70-2-like [Cicer arietinum]	-	GO:0055028//cortical microtubule;GO:0016020//membrane	GO:0015631//tubulin binding	GO:0003002//regionalization;GO:0042546//cell wall biogenesis;GO:0006996//organelle organization
		MIR7539	Unigene0000786	0.0734	0.1337	0.0662	PREDICTED: protein unc-45 homolog A-like isoform X2 [Cicer arietinum]	-	-	-	-
		MIR7539	Unigene0000791	0.0734	0.1337	0.0662	ACT-like superfamily protein isoform 1 [Theobroma cacao]	-	-	GO:0031406//carboxylic acid binding	-
		MIR7539	Unigene0000855	0.0734	0.1337	0.0662	--	-	-	-	-
		MIR7539	Unigene0001000	0.0734	0.1337	0.0662	PREDICTED: ras-related protein RHN1-like [Glycine max]	-	GO:0005768//endosome	GO:0032550	GO:0035556//intracellular signal transduction;GO:0045184//establishment of protein localization
		MIR7539	Unigene0001181	0.0734	0.1337	0.0662	Os07g0498300 [Oryza sativa Japonica Group]	-	GO:0044437;GO:0005746//mitochondrial respiratory chain	-	-
		MIR7539	Unigene0001394	0.0734	0.1337	0.0662	pentatricopeptide repeat-containing protein [Arabidopsis lyrata subsp. lyrata]	-	-	-	-
		MIR7539	Unigene0001473	0.0734	0.1337	0.0662	PREDICTED: probable glucuronoxylan glucuronosyltransferase F8H-like isoform X1 [Cicer arietinum]	-	GO:0031224//intrinsic component of membrane;GO:0043231//intracellular membrane-bounded organelle	GO:0015078//hydrogen ion transmembrane transporter activity	GO:0015992//proton transport
		MIR7539	Unigene0001725	0.0734	0.1337	0.0662	chloroplast ribulose-1,5-bisphosphate carboxylase/oxygenase activase [Brassica oleracea]	-	-	-	-
		MIR7539	Unigene0001835	0.0734	0.1337	0.0662	PREDICTED: probable 1-acyl-sn-glycerol-3-phosphate acyltransferase 5-like isoform X1 [Cicer arietinum]	ko01100//Metabolic pathways;ko00564//Glycerophospholipid metabolism;ko00561//Glycerolipid metabolism	-	-	-
		MIR7539	Unigene0001855	0.0734	0.1337	0.0662	--	-	-	-	-
		MIR7539	Unigene0001881	0.0734	0.1337	0.0662	PREDICTED: ras-related protein RABC1-like [Cicer arietinum]	-	-	-	-
		MIR7539	Unigene0001997	0.0734	0.1337	0.0662	Two-component response regulator ARR14 [Medicago truncatula]	-	-	-	-
		MIR7539	Unigene0002015	0.0734	0.1337	0.0662	--	-	-	-	-
		MIR7539	Unigene0002097	0.0734	0.1337	0.0662	--	-	-	-	-
		MIR7539	Unigene0002184	0.0734	0.1337	0.0662	PREDICTED: proteasome activator complex subunit 4-like isoform 2 [Glycine max]	ko03050//Proteasome	-	-	-
		MIR7539	Unigene0002247	0.0734	0.1337	0.0662	Aquaporin SIP1-2 [Medicago truncatula]	-	-	-	-
		MIR7539	Unigene0002437	0.0734	0.1337	0.0662	TUDOR-SN protein 1 isoform 2, partial [Theobroma cacao]	-	-	-	-
		MIR7539	Unigene0002499	0.0734	0.1337	0.0662	alpha 1,4-glycosyltransferase-like protein [Arabidopsis thaliana]	-	-	GO:0016740//transferase activity	-
		MIR7539	Unigene0002972	0.0734	0.1337	0.0662	PREDICTED: protection of telomeres protein 1b-like [Cicer arietinum]	-	-	GO:0003677//DNA binding	-
		MIR7539	Unigene0003064	0.0734	0.1337	0.0662	PREDICTED: prolyl 4-hydroxylase subunit alpha-1-like [Cicer arietinum]	ko01100//Metabolic pathways;ko00330//Arginine and proline metabolism	GO:0043231//intracellular membrane-bounded organelle	GO:0019842//vitamin binding;GO:0046914//transition metal ion binding;GO:0016705//oxidoreductase activity, acting on paired donors, with incorporation or reduction of molecular oxygen	GO:0048468//cell development
		MIR7539	Unigene0003079	0.0734	0.1337	0.0662	--	-	-	-	-
		MIR7539	Unigene0003096	0.0734	0.1337	0.0662	--	-	-	-	-
		MIR7539	Unigene0003134	0.0734	0.1337	0.0662	Oligopeptide transporter [Medicago truncatula]	-	-	GO:0015197//peptide transporter activity	GO:0015833//peptide transport;GO:0009628//response to abiotic stimulus
		MIR7539	Unigene0003172	0.0734	0.1337	0.0662	CAMP-regulated phosphoprotein 19-related protein isoform 1 [Theobroma cacao]	-	GO:0016020//membrane	-	-
		MIR7539	Unigene0003176	0.0734	0.1337	0.0662	PREDICTED: kinesin-3-like isoform X1 [Cicer arietinum]	-	GO:0005875//microtubule associated complex;GO:0043231//intracellular membrane-bounded organelle	GO:0032550;GO:0003774//motor activity;GO:0015631//tubulin binding	GO:0048869//cellular developmental process;GO:0009154//purine ribonucleotide catabolic process;GO:0007017//microtubule-based process
		MIR7539	Unigene0003278	0.0734	0.1337	0.0662	--	-	-	-	-
		MIR7539	Unigene0003441	0.0734	0.1337	0.0662	Histone deacetylase [Medicago truncatula]	-	-	GO:0016811//hydrolase activity, acting on carbon-nitrogen (but not peptide) bonds, in linear amides;GO:0097159//organic cyclic compound binding	GO:0006259//DNA metabolic process;GO:0009292//genetic transfer;GO:0009611//response to wounding;GO:0050793//regulation of developmental process;GO:0016570//histone modification;GO:0006351//transcription, DNA-templated
		MIR7539	Unigene0003582	0.0734	0.1337	0.0662	--	-	-	-	-
		MIR7539	Unigene0003596	0.0734	0.1337	0.0662	--	-	-	-	-
		MIR7539	Unigene0003598	0.0734	0.1337	0.0662	PREDICTED: cyclin-dependent kinase inhibitor 7-like [Cicer arietinum]	-	-	-	GO:0009987//cellular process
		MIR7539	Unigene0003612	0.0734	0.1337	0.0662	PREDICTED: protein mrp homolog [Glycine max]	-	GO:0009532//plastid stroma	GO:0032550	GO:0009058//biosynthetic process
		MIR7539	Unigene0003821	0.0734	0.1337	0.0662	--	-	-	-	-
		MIR7539	Unigene0003938	0.0734	0.1337	0.0662	--	-	-	-	-
		MIR7539	Unigene0003968	0.0734	0.1337	0.0662	Pterin-4-alpha-carbinolamine dehydratase 1 isoform 1 [Theobroma cacao]	-	GO:0009536//plastid	GO:0016836//hydro-lyase activity	GO:0009108//coenzyme biosynthetic process
		MIR7539	Unigene0003974	0.0734	0.1337	0.0662	F7F22.16 [Arabidopsis thaliana]	-	-	-	-
		MIR7539	Unigene0004015	0.0734	0.1337	0.0662	Pectin acetylesterase [Medicago truncatula]	-	-	-	-
		MIR7539	Unigene0004044	0.0734	0.1337	0.0662	--	-	-	-	-
		MIR7539	Unigene0004072	0.0734	0.1337	0.0662	PREDICTED: 3-hydroxy-3-methylglutaryl-coenzyme A reductase 1-like [Cicer arietinum]	ko01100//Metabolic pathways;ko01110//Biosynthesis of secondary metabolites;ko00900//Terpenoid backbone biosynthesis	GO:0031224//intrinsic component of membrane	GO:0016616//oxidoreductase activity, acting on the CH-OH group of donors, NAD or NADP as acceptor;GO:0000166//nucleotide binding;GO:0048037//cofactor binding	GO:0006084//acetyl-CoA metabolic process;GO:0006720//isoprenoid metabolic process;GO:0006694//steroid biosynthetic process;GO:0035195//gene silencing by miRNA
		MIR7539	Unigene0004085	0.0734	0.1337	0.0662	Os01g0923200 [Oryza sativa Japonica Group]	-	GO:0043231//intracellular membrane-bounded organelle	-	-
		MIR7539	Unigene0004132	0.0734	0.1337	0.0662	--	-	-	-	-
		MIR7539	Unigene0004147	0.0734	0.1337	0.0662	--	-	-	-	-
		MIR7539	Unigene0004159	0.0734	0.1337	0.0662	PREDICTED: RING-H2 finger protein ATL65-like [Cicer arietinum]	-	-	GO:0046914//transition metal ion binding	-
		MIR7539	Unigene0004172	0.0734	0.1337	0.0662	PREDICTED: vacuolar fusion protein MON1 homolog A-like isoform X1 [Cicer arietinum]	-	-	-	-
		MIR7539	Unigene0004508	0.0734	0.1337	0.0662	--	-	-	-	-
		MIR7539	Unigene0004606	0.0734	0.1337	0.0662	--	-	-	-	-
		MIR7539	Unigene0004660	0.0734	0.1337	0.0662	PREDICTED: polygalacturonase At1g48100-like [Glycine max]	-	-	-	-
		MIR7539	Unigene0004748	0.0734	0.1337	0.0662	PREDICTED: nuclear export mediator factor NEMF-like isoform X1 [Cicer arietinum]	-	-	-	-
		MIR7539	Unigene0004778	0.0734	0.1337	0.0662	PREDICTED: F-box/LRR-repeat protein 4-like [Cicer arietinum]	-	-	-	-
		MIR7539	Unigene0004785	0.0734	0.1337	0.0662	--	-	-	-	-
		MIR7539	Unigene0004797	0.0734	0.1337	0.0662	conserved peptide upstream open reading frame 53 [Arabidopsis thaliana]	-	-	-	-
		MIR7539	Unigene0004808	0.0734	0.1337	0.0662	Os11g0703600 [Oryza sativa Japonica Group]	-	-	-	-
		MIR7539	Unigene0004823	0.0734	0.1337	0.0662	PREDICTED: ADIPOR-like receptor CG5315-like [Cicer arietinum]	-	-	-	-
		MIR7539	Unigene0004921	0.0734	0.1337	0.0662	PREDICTED: disease resistance response protein 206-like [Cicer arietinum]	-	-	-	-
		MIR7539	Unigene0004994	0.0734	0.1337	0.0662	ESTs gb|T144077 and gb|T43352 come from this gene [Arabidopsis thaliana]	-	GO:0043231//intracellular membrane-bounded organelle	-	-
		MIR7539	Unigene0004996	0.0734	0.1337	0.0662	PREDICTED: pentatricopeptide repeat-containing protein At4g33170-like [Glycine max]	-	-	-	-
		MIR7539	Unigene0005095	0.0734	0.1337	0.0662	--	-	-	-	-
		MIR7539	Unigene0005174	0.0734	0.1337	0.0662	beta-galactosidase 5-like precursor [Cicer arietinum]	-	-	GO:0015925;GO:0005488//binding	GO:0044238
		MIR7539	Unigene0005267	0.0734	0.1337	0.0662	PREDICTED: proteasome subunit alpha type-5-like [Cucumis sativus]	ko03050//Proteasome	GO:0005840//ribosome;GO:0044437;GO:0005839//proteasome core complex;GO:0016020//membrane	GO:0004175//endopeptidase activity;GO:0004518//nuclease activity	GO:0016070//RNA metabolic process;GO:0010038//response to metal ion;GO:0019941//modification-dependent protein catabolic process
		MIR7539	Unigene0005323	0.0734	0.1337	0.0662	PREDICTED: single-stranded DNA-bindig protein WHY2, mitochondrial-like [Cicer arietinum]	-	-	GO:0003676//nucleic acid binding	GO:0006351//transcription, DNA-templated
		MIR7539	Unigene0005335	0.0734	0.1337	0.0662	PREDICTED: protein Red-like [Cicer arietinum]	-	GO:0043231//intracellular membrane-bounded organelle	-	GO:0006396//RNA processing
		MIR7539	Unigene0005337	0.0734	0.1337	0.0662	--	-	-	-	-
		MIR7539	Unigene0005363	0.0734	0.1337	0.0662	--	-	-	-	-
		MIR7539	Unigene0005407	0.0734	0.1337	0.0662	--	-	-	-	-
		MIR7539	Unigene0005455	0.0734	0.1337	0.0662	MYB transcription factor MYB54 [Glycine max]	-	-	GO:0003676//nucleic acid binding	GO:0009411//response to UV;GO:0001101//response to acid;GO:0031323//regulation of cellular metabolic process;GO:0006351//transcription, DNA-templated
		MIR7539	Unigene0005616	0.0734	0.1337	0.0662	PREDICTED: LMBR1 domain-containing protein 2 homolog A-like [Cicer arietinum]	-	GO:0031224//intrinsic component of membrane	-	-
		MIR7539	Unigene0005702	0.0734	0.1337	0.0662	PREDICTED: beta-carotene hydroxylase 2, chloroplastic-like isoform X1 [Cicer arietinum]	ko01100//Metabolic pathways;ko01110//Biosynthesis of secondary metabolites;ko00906//Carotenoid biosynthesis	GO:0031224//intrinsic component of membrane	GO:0046914//transition metal ion binding;GO:0004497//monooxygenase activity	GO:0016117//carotenoid biosynthetic process;GO:0006631//fatty acid metabolic process;GO:0042214//terpene metabolic process
		MIR7539	Unigene0005781	0.0734	0.1337	0.0662	PREDICTED: NAD-dependent protein deacetylase SRT2-like [Cicer arietinum]	-	GO:0044429//mitochondrial part	GO:0043168//anion binding;GO:0046914//transition metal ion binding;GO:0033558//protein deacetylase activity	GO:0035601//protein deacylation;GO:0006486//protein glycosylation
		MIR7539	Unigene0005879	0.0734	0.1337	0.0662	PREDICTED: proton pump-interactor 1-like [Cicer arietinum]	-	GO:0005911//cell-cell junction	-	-
		MIR7539	Unigene0006040	0.0734	0.1337	0.0662	VQ motif-containing protein [Theobroma cacao]	-	-	GO:0003677//DNA binding;GO:0001071//nucleic acid binding transcription factor activity	GO:0006351//transcription, DNA-templated
		MIR7539	Unigene0006167	0.0734	0.1337	0.0662	--	-	-	-	-
		MIR7539	Unigene0006172	0.0734	0.1337	0.0662	--	-	-	-	-
		MIR7539	Unigene0006412	0.0734	0.1337	0.0662	PREDICTED: protein IQ-DOMAIN 32-like [Cicer arietinum]	-	GO:0044424	-	-
		MIR7539	Unigene0006452	0.0734	0.1337	0.0662	PREDICTED: probable aquaporin SIP1-2-like [Glycine max]	-	GO:0031224//intrinsic component of membrane	GO:0005372//water transmembrane transporter activity	GO:0042044//fluid transport
		MIR7539	Unigene0006468	0.0734	0.1337	0.0662	--	-	-	-	-
		MIR7539	Unigene0006646	0.0734	0.1337	0.0662	At4g22560 [Arabidopsis thaliana]	-	-	GO:0016763//transferase activity, transferring pentosyl groups	-
		MIR7539	Unigene0006672	0.0734	0.1337	0.0662	RING finger family protein [Medicago truncatula]	-	GO:0016020//membrane	GO:0046914//transition metal ion binding;GO:0019787//small conjugating protein ligase activity	GO:0001101//response to acid;GO:0031669//cellular response to nutrient levels;GO:0042742//defense response to bacterium;GO:0032446//protein modification by small protein conjugation;GO:0045087//innate immune response;GO:0010243//response to organonitrogen compound
		MIR7539	Unigene0006687	0.0734	0.1337	0.0662	--	-	-	-	-
		MIR7539	Unigene0006711	0.0734	0.1337	0.0662	--	-	-	-	-
		MIR7539	Unigene0006793	0.0734	0.1337	0.0662	--	-	-	-	-
		MIR7539	Unigene0006825	0.0734	0.1337	0.0662	PREDICTED: abscisic acid receptor PYL1-like [Cicer arietinum]	ko04075//Plant hormone signal transduction	-	GO:0046983//protein dimerization activity;GO:0019840//isoprenoid binding	GO:0043666//regulation of phosphoprotein phosphatase activity
		MIR7539	Unigene0006834	0.0734	0.1337	0.0662	PREDICTED: protein OBERON 3-like [Glycine max]	-	-	-	GO:0045165//cell fate commitment;GO:0050896//response to stimulus;GO:0010014//meristem initiation;GO:0009790//embryo development
		MIR7539	Unigene0006843	0.0734	0.1337	0.0662	--	-	-	-	-
		MIR7539	Unigene0006861	0.0734	0.1337	0.0662	PREDICTED: NADP-dependent alkenal double bond reductase P1-like [Glycine max]	-	-	GO:0016628//oxidoreductase activity, acting on the CH-CH group of donors, NAD or NADP as acceptor;GO:0046914//transition metal ion binding	-
		MIR7539	Unigene0006881	0.0734	0.1337	0.0662	--	-	-	-	-
		MIR7539	Unigene0006899	0.0734	0.1337	0.0662	PREDICTED: BTB/POZ domain-containing protein At1g04390-like isoform X1 [Cicer arietinum]	-	-	-	-
		MIR7539	Unigene0006907	0.0734	0.1337	0.0662	PREDICTED: hexokinase-3-like [Glycine max]	ko01100//Metabolic pathways;ko01110//Biosynthesis of secondary metabolites;ko00500//Starch and sucrose metabolism;ko00010//Glycolysis / Gluconeogenesis;ko00520//Amino sugar and nucleotide sugar metabolism;ko00052//Galactose metabolism;ko00051//Fructose and mannose metabolism	GO:0031306//intrinsic component of mitochondrial outer membrane	GO:0032550;GO:0016773//phosphotransferase activity, alcohol group as acceptor	GO:0044238;GO:0006091//generation of precursor metabolites and energy;GO:0006970//response to osmotic stress;GO:0016310//phosphorylation;GO:0048468//cell development
		MIR7539	Unigene0006928	0.0734	0.1337	0.0662	--	-	-	-	-
		MIR7539	Unigene0006958	0.0734	0.1337	0.0662	PREDICTED: alpha,alpha-trehalose-phosphate synthase [UDP-forming] 1-like [Cucumis sativus]	-	-	GO:0032550;GO:0016740//transferase activity	GO:0007154//cell communication;GO:0006950//response to stress
		MIR7539	Unigene0007035	0.0734	0.1337	0.0662	PREDICTED: uncharacterized LOC101221808 [Cucumis sativus]	-	-	-	-
		MIR7539	Unigene0007156	0.0734	0.1337	0.0662	PREDICTED: receptor-like serine/threonine-protein kinase At2g45590-like [Cicer arietinum]	-	-	-	-
		MIR7539	Unigene0007269	0.0734	0.1337	0.0662	--	-	-	-	-
		MIR7539	Unigene0007315	0.0734	0.1337	0.0662	Calpain-like protein [Medicago truncatula]	-	-	-	-
		MIR7539	Unigene0007570	0.0734	0.1337	0.0662	Salt tolerance protein [Medicago truncatula]	-	GO:0044464	GO:0046914//transition metal ion binding	GO:0009628//response to abiotic stimulus;GO:0010243//response to organonitrogen compound;GO:0009725//response to hormone
		MIR7539	Unigene0007581	0.0734	0.1337	0.0662	Os12g0577800 [Oryza sativa Japonica Group]	-	-	-	-
		MIR7539	Unigene0007723	0.0734	0.1337	0.0662	PREDICTED: 3-methyl-2-oxobutanoate hydroxymethyltransferase-like isoform X1 [Cicer arietinum]	ko01100//Metabolic pathways;ko01110//Biosynthesis of secondary metabolites;ko00770//Pantothenate and CoA biosynthesis	GO:0043231//intracellular membrane-bounded organelle	GO:0046914//transition metal ion binding;GO:0016742//hydroxymethyl-, formyl- and related transferase activity	GO:0009108//coenzyme biosynthetic process
		MIR7539	Unigene0007820	0.0734	0.1337	0.0662	TPR domain protein [Medicago truncatula]	-	-	-	-
		MIR7539	Unigene0007840	0.0734	0.1337	0.0662	Chloride channel protein CLC-c [Medicago truncatula]	-	GO:0031224//intrinsic component of membrane;GO:0000325//plant-type vacuole;GO:0044437	GO:0017076//purine nucleotide binding;GO:0005254//chloride channel activity	GO:0015698//inorganic anion transport
		MIR7539	Unigene0007962	0.0734	0.1337	0.0662	PREDICTED: bifunctional epoxide hydrolase 2-like [Cicer arietinum]	-	GO:0042579//microbody	GO:0004713//protein tyrosine kinase activity	GO:0006468//protein phosphorylation
		MIR7539	Unigene0008008	0.0734	0.1337	0.0662	--	-	-	-	-
		MIR7539	Unigene0008029	0.0734	0.1337	0.0662	--	-	-	-	-
		MIR7539	Unigene0008070	0.0734	0.1337	0.0662	--	-	-	-	-
		MIR7539	Unigene0008126	0.0734	0.1337	0.0662	--	-	-	-	-
		MIR7539	Unigene0008137	0.0734	0.1337	0.0662	--	-	-	-	-
		MIR7539	Unigene0008142	0.0734	0.1337	0.0662	Ankyrin repeat domain-containing protein [Medicago truncatula]	-	-	-	-
		MIR7539	Unigene0008162	0.0734	0.1337	0.0662	--	-	-	-	-
		MIR7539	Unigene0008193	0.0734	0.1337	0.0662	Cov1 [Medicago truncatula]	-	GO:0043231//intracellular membrane-bounded organelle	-	GO:0010051//xylem and phloem pattern formation
		MIR7539	Unigene0008281	0.0734	0.1337	0.0662	PREDICTED: F-box protein CPR30-like [Fragaria vesca subsp. vesca]	-	-	-	-
		MIR7539	Unigene0008333	0.0734	0.1337	0.0662	Cytochrome b6/f complex subunit N [Medicago truncatula]	-	-	-	-
		MIR7539	Unigene0008400	0.0734	0.1337	0.0662	PREDICTED: platelet binding protein GspB-like [Cicer arietinum]	-	-	-	-
		MIR7539	Unigene0008425	0.0734	0.1337	0.0662	--	-	-	-	-
		MIR7539	Unigene0008429	0.0734	0.1337	0.0662	--	-	-	-	-
		MIR7539	Unigene0008503	0.0734	0.1337	0.0662	--	-	-	-	-
		MIR7539	Unigene0008549	0.0734	0.1337	0.0662	--	-	-	-	-
		MIR7539	Unigene0008567	0.0734	0.1337	0.0662	PREDICTED: probable cyclic nucleotide-gated ion channel 17-like [Glycine max]	ko04626//Plant-pathogen interaction	GO:0031224//intrinsic component of membrane	GO:0005267//potassium channel activity	GO:0034220//ion transmembrane transport;GO:0030001//metal ion transport
		MIR7539	Unigene0008877	0.0734	0.1337	0.0662	PREDICTED: plasminogen activator inhibitor 1 RNA-binding protein-like [Cicer arietinum]	-	GO:0016020//membrane;GO:0044444//cytoplasmic part;GO:0043231//intracellular membrane-bounded organelle	-	-
		MIR7539	Unigene0008915	0.0734	0.1337	0.0662	PREDICTED: protein DA1-related 2-like [Cicer arietinum]	-	-	GO:0046914//transition metal ion binding	GO:0010087//phloem or xylem histogenesis;GO:0022622//root system development
		MIR7539	Unigene0009016	0.0734	0.1337	0.0662	PREDICTED: two-component response regulator ARR12-like [Glycine max]	ko04075//Plant hormone signal transduction	-	GO:0003676//nucleic acid binding;GO:0004871//signal transducer activity	GO:0007165//signal transduction
		MIR7539	Unigene0009036	0.0734	0.1337	0.0662	--	-	-	-	-
		MIR7539	Unigene0009073	0.0734	0.1337	0.0662	PREDICTED: monoglyceride lipase-like [Glycine max]	-	-	GO:0003824//catalytic activity	-
		MIR7539	Unigene0009094	0.0734	0.1337	0.0662	PREDICTED: MOB kinase activator-like 1-like isoform X2 [Cicer arietinum]	-	GO:0043231//intracellular membrane-bounded organelle	GO:0016772//transferase activity, transferring phosphorus-containing groups	GO:0009553//embryo sac development;GO:0009555//pollen development;GO:0006796//phosphate-containing compound metabolic process
		MIR7539	Unigene0009239	0.0734	0.1337	0.0662	PREDICTED: ABC transporter F family member 4-like isoform X1 [Cicer arietinum]	-	-	GO:0017111//nucleoside-triphosphatase activity;GO:0032550;GO:0015604//organic phosphonate transmembrane transporter activity	GO:0009154//purine ribonucleotide catabolic process
		MIR7539	Unigene0009247	0.0734	0.1337	0.0662	PREDICTED: clathrin interactor EPSIN 3-like isoform X2 [Cicer arietinum]	ko04144//Endocytosis	GO:0044437;GO:0016020//membrane	GO:0005515//protein binding;GO:0008289//lipid binding	-
		MIR7539	Unigene0009288	0.0734	0.1337	0.0662	PREDICTED: bifunctional aspartate aminotransferase and glutamate/aspartate-prephenate aminotransferase-like [Cicer arietinum]	-	GO:0009532//plastid stroma	GO:0043168//anion binding;GO:0070546	GO:0003006//developmental process involved in reproduction;GO:0009073//aromatic amino acid family biosynthetic process
		MIR7539	Unigene0009344	0.0734	0.1337	0.0662	Os03g0133300 [Oryza sativa Japonica Group]	-	-	-	-
		MIR7539	Unigene0009399	0.0734	0.1337	0.0662	PREDICTED: sphingosine-1-phosphate lyase-like isoform X1 [Cicer arietinum]	ko01100//Metabolic pathways;ko00600//Sphingolipid metabolism	-	GO:0043168//anion binding;GO:0016832//aldehyde-lyase activity	GO:0043436;GO:0006665//sphingolipid metabolic process
		MIR7539	Unigene0009423	0.0734	0.1337	0.0662	PREDICTED: uncharacterized LOC101210263 [Cucumis sativus]	-	-	-	-
		MIR7539	Unigene0009469	0.0734	0.1337	0.0662	Stromal cell-derived factor 2-like protein [Medicago truncatula]	-	GO:0043231//intracellular membrane-bounded organelle	GO:0000030//mannosyltransferase activity	GO:0009620//response to fungus;GO:0052166;GO:0009617//response to bacterium;GO:0006493//protein O-linked glycosylation
		MIR7539	Unigene0009663	0.0734	0.1337	0.0662	PREDICTED: transcription factor LHW-like [Cicer arietinum]	-	-	GO:0046983//protein dimerization activity	GO:0009987//cellular process;GO:0009888//tissue development;GO:0048364//root development
		MIR7539	Unigene0009732	0.0734	0.1337	0.0662	Pyrophosphatase ppaX [Medicago truncatula]	-	GO:0016020//membrane;GO:0044444//cytoplasmic part	GO:0016791//phosphatase activity	GO:0006796//phosphate-containing compound metabolic process
		MIR7539	Unigene0009771	0.0734	0.1337	0.0662	PREDICTED: oligopeptide transporter 7-like [Cicer arietinum]	-	GO:0016020//membrane	GO:0015197//peptide transporter activity	GO:0015833//peptide transport
		MIR7539	Unigene0009779	0.0734	0.1337	0.0662	PREDICTED: transcription factor UNE12-like [Cicer arietinum]	-	-	-	-
		MIR7539	Unigene0009932	0.0734	0.1337	0.0662	--	-	-	-	-
		MIR7539	Unigene0010090	0.0734	0.1337	0.0662	Lipase [Medicago truncatula]	-	-	GO:0016298//lipase activity	GO:0044238
		MIR7539	Unigene0010108	0.0734	0.1337	0.0662	--	-	-	-	-
		MIR7539	Unigene0010111	0.0734	0.1337	0.0662	PREDICTED: transcription factor bHLH30-like [Glycine max]	-	-	-	-
		MIR7539	Unigene0010172	0.0734	0.1337	0.0662	somatic embryogenesis receptor kinase 1-like precursor [Glycine max]	-	-	GO:0016772//transferase activity, transferring phosphorus-containing groups	GO:0006796//phosphate-containing compound metabolic process
		MIR7539	Unigene0010209	0.0734	0.1337	0.0662	PREDICTED: trihelix transcription factor GT-2-like [Glycine max]	-	-	-	GO:0048441//petal development
		MIR7539	Unigene0010388	0.0734	0.1337	0.0662	--	-	-	-	-
		MIR7539	Unigene0010457	0.0734	0.1337	0.0662	--	-	-	-	-
		MIR7539	Unigene0010541	0.0734	0.1337	0.0662	PREDICTED: protein FRIGIDA-like [Cicer arietinum]	-	-	-	-
		MIR7539	Unigene0010587	0.0734	0.1337	0.0662	--	-	-	-	-
		MIR7539	Unigene0010600	0.0734	0.1337	0.0662	--	-	-	-	-
		MIR7539	Unigene0010722	0.0734	0.1337	0.0662	--	-	-	-	-
		MIR7539	Unigene0010814	0.0734	0.1337	0.0662	PREDICTED: LOW QUALITY PROTEIN: NADH dehydrogenase [ubiquinone] 1 alpha subcomplex subunit 13-B-like [Glycine max]	ko01100//Metabolic pathways;ko00190//Oxidative phosphorylation	-	-	-
		MIR7539	Unigene0010850	0.0734	0.1337	0.0662	PREDICTED: MACPF domain-containing protein CAD1-like isoform X1 [Cicer arietinum]	-	-	-	-
		MIR7539	Unigene0010873	0.0734	0.1337	0.0662	Na+/H+ antiporter [Caragana korshinskii]	-	-	-	-
		MIR7539	Unigene0010913	0.0734	0.1337	0.0662	28S ribosomal protein S29 [Medicago truncatula]	-	-	-	-
		MIR7539	Unigene0010923	0.0734	0.1337	0.0662	PREDICTED: ER lumen protein retaining receptor-like [Cicer arietinum]	-	-	-	-
		MIR7539	Unigene0010978	0.0734	0.1337	0.0662	ATP-dependent RNA helicase Dbp73D isoform 1 [Theobroma cacao]	-	GO:0016020//membrane	-	-
		MIR7539	Unigene0011066	0.0734	0.1337	0.0662	PREDICTED: (+)-pulegone reductase-like [Glycine max]	-	-	GO:0003824//catalytic activity;GO:0046914//transition metal ion binding	-
		MIR7539	Unigene0011220	0.0734	0.1337	0.0662	Glycosyltransferase CAZy family GT8 [Medicago truncatula]	-	-	GO:0016740//transferase activity	-
		MIR7539	Unigene0011255	0.0734	0.1337	0.0662	Adenine nucleotide alpha hydrolases-like superfamily protein isoform 3 [Theobroma cacao]	-	GO:0044464	-	GO:0050896//response to stimulus
		MIR7539	Unigene0011269	0.0734	0.1337	0.0662	PREDICTED: transcription factor bHLH60-like isoform X2 [Cicer arietinum]	-	-	GO:0005515//protein binding	-
		MIR7539	Unigene0011338	0.0734	0.1337	0.0662	PREDICTED: brassinosteroid LRR receptor kinase-like [Cicer arietinum]	ko04075//Plant hormone signal transduction	GO:0032991//macromolecular complex;GO:0031224//intrinsic component of membrane	GO:0004702//receptor signaling protein serine/threonine kinase activity;GO:0032550;GO:0016791//phosphatase activity;GO:0046983//protein dimerization activity;GO:0008289//lipid binding	GO:0009908//flower development;GO:0055088//lipid homeostasis;GO:0009720//detection of hormone stimulus;GO:0048827//phyllome development;GO:0048580;GO:0009411//response to UV;GO:0032147//activation of protein kinase activity;GO:0010208//pollen wall assembly;GO:0043401//steroid hormone mediated signaling pathway;GO:0008219//cell death;GO:0006950//response to stress;GO:0035556//intracellular signal …
		MIR7539	Unigene0011372	0.0734	0.1337	0.0662	PREDICTED: FK506-binding protein 4-like [Cicer arietinum]	-	-	GO:0043169//cation binding	GO:0006812//cation transport
		MIR7539	Unigene0011429	0.0734	0.1337	0.0662	PREDICTED: probable S-acyltransferase At3g56930-like isoform X1 [Cicer arietinum]	-	GO:0031224//intrinsic component of membrane	GO:0046914//transition metal ion binding;GO:0016409//palmitoyltransferase activity	GO:0008152//metabolic process
		MIR7539	Unigene0011438	0.0734	0.1337	0.0662	PREDICTED: probable purine permease 9-like [Glycine max]	-	GO:0031224//intrinsic component of membrane	-	GO:0051707//response to other organism
		MIR7539	Unigene0011442	0.0734	0.1337	0.0662	--	-	-	-	-
		MIR7539	Unigene0011572	0.0734	0.1337	0.0662	--	-	-	-	-
		MIR7539	Unigene0011692	0.0734	0.1337	0.0662	--	-	-	-	-
		MIR7539	Unigene0011741	0.0734	0.1337	0.0662	Ubiquitin carrier protein [Medicago truncatula]	ko04141//Protein processing in endoplasmic reticulum;ko04120//Ubiquitin mediated proteolysis	-	GO:0044389;GO:0019787//small conjugating protein ligase activity	GO:0019941//modification-dependent protein catabolic process;GO:0032446//protein modification by small protein conjugation
		MIR7539	Unigene0011957	0.0734	0.1337	0.0662	--	-	-	-	-
		MIR7539	Unigene0012028	0.0734	0.1337	0.0662	PREDICTED: protein FAR1-RELATED SEQUENCE 3-like isoform X1 [Cicer arietinum]	-	-	GO:0046914//transition metal ion binding	-
		MIR7539	Unigene0012074	0.0734	0.1337	0.0662	--	-	-	-	-
		MIR7539	Unigene0012257	0.0734	0.1337	0.0662	PREDICTED: ninja-family protein mc410-like isoform X3 [Cicer arietinum]	-	-	-	GO:0001101//response to acid;GO:0009755//hormone-mediated signaling pathway;GO:0006351//transcription, DNA-templated
		MIR7539	Unigene0012261	0.0734	0.1337	0.0662	PREDICTED: DEAD-box ATP-dependent RNA helicase 8-like [Glycine max]	ko03018//RNA degradation	-	GO:0032550;GO:0042623//ATPase activity, coupled	GO:0009154//purine ribonucleotide catabolic process;GO:0016032//viral process
		MIR7539	Unigene0012336	0.0734	0.1337	0.0662	PREDICTED: auxin-induced protein X15-like [Glycine max]	ko04075//Plant hormone signal transduction	GO:0044424	-	GO:0009956//radial pattern formation;GO:0009914//hormone transport;GO:0040007//growth;GO:0009630//gravitropism
		MIR7539	Unigene0012367	0.0734	0.1337	0.0662	PREDICTED: ribosome biogenesis protein BOP1 homolog [Cicer arietinum]	-	-	-	-
		MIR7539	Unigene0012421	0.0734	0.1337	0.0662	Os02g0527200 [Oryza sativa Japonica Group]	-	-	-	-
		MIR7539	Unigene0012446	0.0734	0.1337	0.0662	PREDICTED: NADP-dependent malic enzyme-like [Glycine max]	ko01100//Metabolic pathways;ko00620//Pyruvate metabolism;ko00710//Carbon fixation in photosynthetic organisms	GO:0030312;GO:0009536//plastid;GO:0044437;GO:0005911//cell-cell junction;GO:0005576//extracellular region;GO:0016020//membrane	GO:0046914//transition metal ion binding;GO:0004470//malic enzyme activity;GO:0046983//protein dimerization activity;GO:0000166//nucleotide binding	GO:0010038//response to metal ion;GO:0043648//dicarboxylic acid metabolic process;GO:0051260//protein homooligomerization
		MIR7539	Unigene0012447	0.0734	0.1337	0.0662	Protein vip1 [Medicago truncatula]	-	-	GO:0036094//small molecule binding;GO:0097159//organic cyclic compound binding	-
		MIR7539	Unigene0012679	0.0734	0.1337	0.0662	PREDICTED: transmembrane emp24 domain-containing protein 10-like isoform 1 [Glycine max]	-	GO:0031224//intrinsic component of membrane	-	GO:0051234//establishment of localization
		MIR7539	Unigene0012834	0.0734	0.1337	0.0662	--	-	-	-	-
		MIR7539	Unigene0012894	0.0734	0.1337	0.0662	GT-2-related protein [Arabidopsis thaliana]	-	-	GO:0003676//nucleic acid binding	-
		MIR7539	Unigene0012974	0.0734	0.1337	0.0662	PREDICTED: uncharacterized zinc finger protein At4g06634-like [Cicer arietinum]	-	-	GO:0003677//DNA binding;GO:0043169//cation binding	-
		MIR7539	Unigene0013300	0.0734	0.1337	0.0662	PREDICTED: probable helicase senataxin-like [Glycine max]	-	GO:0005911//cell-cell junction	GO:0017111//nucleoside-triphosphatase activity	-
		MIR7539	Unigene0013319	0.0734	0.1337	0.0662	Golgi SNARE 11 protein [Medicago truncatula]	ko04130//SNARE interactions in vesicular transport	GO:0031224//intrinsic component of membrane;GO:0044431//Golgi apparatus part	-	GO:0016482//cytoplasmic transport;GO:0045184//establishment of protein localization
		MIR7539	Unigene0013425	0.0734	0.1337	0.0662	PREDICTED: phosphatidylserine synthase 2-like isoform X4 [Cicer arietinum]	ko01100//Metabolic pathways;ko00564//Glycerophospholipid metabolism	GO:0042175//nuclear outer membrane-endoplasmic reticulum membrane network;GO:0043231//intracellular membrane-bounded organelle	-	GO:0006658//phosphatidylserine metabolic process
		MIR7539	Unigene0013479	0.0734	0.1337	0.0662	--	-	-	-	-
		MIR7539	Unigene0013561	0.0734	0.1337	0.0662	PREDICTED: protein kinase G11A-like isoform X1 [Cicer arietinum]	-	-	-	-
		MIR7539	Unigene0013622	0.0734	0.1337	0.0662	probable leucine-rich repeat receptor-like serine/threonine-protein kinase At5g15730-like [Glycine max]	-	-	-	-
		MIR7539	Unigene0013656	0.0734	0.1337	0.0662	PREDICTED: haloacid dehalogenase-like hydrolase domain-containing protein 3-like isoform X4 [Cicer arietinum]	-	-	-	-
		MIR7539	Unigene0013663	0.0734	0.1337	0.0662	JHL20J20.13 [Jatropha curcas]	-	-	-	-
		MIR7539	Unigene0013704	0.0734	0.1337	0.0662	PREDICTED: mitogen-activated protein kinase 10-like [Cicer arietinum]	-	-	-	-
		MIR7539	Unigene0013718	0.0734	0.1337	0.0662	PREDICTED: actin-11-like [Cicer arietinum]	ko04145//Phagosome	-	-	-
		MIR7539	Unigene0014087	0.0734	0.1337	0.0662	RING/U-box superfamily protein isoform 1 [Theobroma cacao]	-	-	GO:0046914//transition metal ion binding;GO:0019787//small conjugating protein ligase activity	GO:0032446//protein modification by small protein conjugation
		MIR7539	Unigene0014227	0.0734	0.1337	0.0662	PREDICTED: ras GTPase-activating protein-binding protein 1-like [Cucumis sativus]	-	GO:0044464	GO:0036094//small molecule binding;GO:0097159//organic cyclic compound binding	GO:0051234//establishment of localization;GO:0001101//response to acid
		MIR7539	Unigene0014230	0.0734	0.1337	0.0662	--	-	-	-	-
		MIR7539	Unigene0014247	0.0734	0.1337	0.0662	PREDICTED: uncharacterized protein LOC100777661 [Glycine max]	-	-	-	-
		MIR7539	Unigene0014367	0.0734	0.1337	0.0662	--	-	-	-	-
		MIR7539	Unigene0014389	0.0734	0.1337	0.0662	--	-	-	-	-
		MIR7539	Unigene0014411	0.0734	0.1337	0.0662	PREDICTED: pollen-specific protein SF3-like [Cicer arietinum]	-	GO:0016020//membrane	GO:0046914//transition metal ion binding;GO:0003779//actin binding	GO:0022607//cellular component assembly
		MIR7539	Unigene0014479	0.0734	0.1337	0.0662	PREDICTED: Pyruvate dehydrogenase [lipoamide] kinase-like [Glycine max]	-	-	GO:0004871//signal transducer activity;GO:0046983//protein dimerization activity;GO:0032550;GO:0016772//transferase activity, transferring phosphorus-containing groups	GO:0006468//protein phosphorylation;GO:0007154//cell communication
		MIR7539	Unigene0014614	0.0734	0.1337	0.0662	DNA-damage-repair/toleration protein DRT111 [Medicago truncatula]	ko03040//Spliceosome	GO:0043231//intracellular membrane-bounded organelle	GO:0036094//small molecule binding;GO:0097159//organic cyclic compound binding	-
		MIR7539	Unigene0014715	0.0734	0.1337	0.0662	chloride channel [Glycine max]	-	GO:0031224//intrinsic component of membrane;GO:0000325//plant-type vacuole	GO:0015078//hydrogen ion transmembrane transporter activity;GO:0017076//purine nucleotide binding;GO:0005254//chloride channel activity	GO:0001101//response to acid;GO:0015698//inorganic anion transport;GO:0015992//proton transport
		MIR7539	Unigene0014737	0.0734	0.1337	0.0662	PREDICTED: protein ROOT HAIR DEFECTIVE 3 homolog 2-like [Glycine max]	-	GO:0043231//intracellular membrane-bounded organelle;GO:0031224//intrinsic component of membrane;GO:0042175//nuclear outer membrane-endoplasmic reticulum membrane network	GO:0017111//nucleoside-triphosphatase activity;GO:0032550	GO:0009154//purine ribonucleotide catabolic process
		MIR7539	Unigene0014862	0.0734	0.1337	0.0662	--	-	-	-	-
		MIR7539	Unigene0014876	0.0734	0.1337	0.0662	PREDICTED: protein BRASSINAZOLE-RESISTANT 1-like [Glycine max]	ko04075//Plant hormone signal transduction	-	-	GO:0009791//post-embryonic development;GO:0050794//regulation of cellular process;GO:0003006//developmental process involved in reproduction
		MIR7539	Unigene0014947	0.0734	0.1337	0.0662	Elongation factor 1-alpha [Medicago truncatula]	-	-	GO:0097159//organic cyclic compound binding	GO:0071704;GO:0044238
		MIR7539	Unigene0015032	0.0734	0.1337	0.0662	--	-	-	-	-
		MIR7539	Unigene0015084	0.0734	0.1337	0.0662	--	-	-	-	-
		MIR7539	Unigene0015160	0.0734	0.1337	0.0662	--	-	-	-	-
		MIR7539	Unigene0015167	0.0734	0.1337	0.0662	--	-	-	-	-
		MIR7539	Unigene0015383	0.0734	0.1337	0.0662	GDSL esterase/lipase CPRD49 [Medicago truncatula]	-	GO:0005576//extracellular region	GO:0016787//hydrolase activity	GO:0044238
		MIR7539	Unigene0015412	0.0734	0.1337	0.0662	Homeobox-leucine zipper family protein / lipid-binding START domain-containing protein isoform 5 [Theobroma cacao]	-	GO:0043231//intracellular membrane-bounded organelle	GO:0001071//nucleic acid binding transcription factor activity;GO:0003677//DNA binding	GO:0009933//meristem structural organization;GO:0009943//adaxial/abaxial axis specification;GO:0009799//specification of symmetry;GO:0003006//developmental process involved in reproduction;GO:0006351//transcription, DNA-templated;GO:0009790//embryo development
		MIR7539	Unigene0015481	0.0734	0.1337	0.0662	--	-	-	-	-
		MIR7539	Unigene0015574	0.0734	0.1337	0.0662	Glutaredoxin-C9 [Medicago truncatula]	-	-	GO:0015036//disulfide oxidoreductase activity	GO:0010033//response to organic substance;GO:0050794//regulation of cellular process;GO:0001101//response to acid;GO:0019725//cellular homeostasis
		MIR7539	Unigene0015598	0.0734	0.1337	0.0662	PREDICTED: peptidyl-prolyl cis-trans isomerase G-like isoform X1 [Cicer arietinum]	-	GO:0043231//intracellular membrane-bounded organelle	-	-
		MIR7539	Unigene0015644	0.0734	0.1337	0.0662	Glucan endo-1,3-beta-glucosidase-like protein [Medicago truncatula]	-	GO:0005911//cell-cell junction;GO:0016020//membrane;GO:0071944//cell periphery	GO:0030247//polysaccharide binding	-
		MIR7539	Unigene0015694	0.0734	0.1337	0.0662	PREDICTED: uncharacterized LOC101213605 [Cucumis sativus]	-	-	-	-
		MIR7539	Unigene0015717	0.0734	0.1337	0.0662	PREDICTED: scarecrow-like protein 23-like [Cicer arietinum]	-	-	-	GO:0006351//transcription, DNA-templated
		MIR7539	Unigene0015746	0.0734	0.1337	0.0662	PREDICTED: tRNA-specific adenosine deaminase 2-like isoform X5 [Cicer arietinum]	-	-	GO:0003824//catalytic activity;GO:0046914//transition metal ion binding	-
		MIR7539	Unigene0015976	0.0734	0.1337	0.0662	PREDICTED: probable WRKY transcription factor 2-like [Glycine max]	-	-	-	-
		MIR7539	Unigene0015978	0.0734	0.1337	0.0662	--	-	-	-	-
		MIR7539	Unigene0016208	0.0734	0.1337	0.0662	--	-	-	-	-
		MIR7539	Unigene0016269	0.0734	0.1337	0.0662	PREDICTED: phosphatidylserine decarboxylase proenzyme 3-like [Cicer arietinum]	ko01100//Metabolic pathways;ko00564//Glycerophospholipid metabolism	GO:0000325//plant-type vacuole	GO:0046872//metal ion binding;GO:0016831//carboxy-lyase activity	GO:0006644//phospholipid metabolic process
		MIR7539	Unigene0016516	0.0734	0.1337	0.0662	--	-	-	-	-
		MIR7539	Unigene0016569	0.0734	0.1337	0.0662	PREDICTED: abscisic acid receptor PYL9-like isoform X1 [Cicer arietinum]	ko04075//Plant hormone signal transduction	-	-	-
		MIR7539	Unigene0016618	0.0734	0.1337	0.0662	Os04g0520700 [Oryza sativa Japonica Group]	-	-	-	-
		MIR7539	Unigene0016636	0.0734	0.1337	0.0662	PREDICTED: ADP-ribosylation factor-like [Glycine max]	-	GO:0043231//intracellular membrane-bounded organelle;GO:0005911//cell-cell junction;GO:0016020//membrane	GO:0032550;GO:0003824//catalytic activity	GO:0035556//intracellular signal transduction;GO:0010038//response to metal ion;GO:0006486//protein glycosylation;GO:0015031//protein transport
		MIR7539	Unigene0016754	0.0734	0.1337	0.0662	--	-	-	-	-
		MIR7539	Unigene0016817	0.0734	0.1337	0.0662	PREDICTED: patatin group A-3 [Vitis vinifera]	-	-	-	GO:0044238
		MIR7539	Unigene0016849	0.0734	0.1337	0.0662	PREDICTED: cellulose synthase A catalytic subunit 6 [UDP-forming]-like [Glycine max]	-	GO:0043231//intracellular membrane-bounded organelle;GO:0031224//intrinsic component of membrane	GO:0016759//cellulose synthase activity;GO:0046914//transition metal ion binding	GO:0030243//cellulose metabolic process;GO:0040007//growth;GO:0010191;GO:0030865//cortical cytoskeleton organization;GO:0003006//developmental process involved in reproduction;GO:0009832//plant-type cell wall biogenesis
		MIR7539	Unigene0016856	0.0734	0.1337	0.0662	--	-	-	-	-
		MIR7539	Unigene0017083	0.0734	0.1337	0.0662	PREDICTED: prohibitin-3, mitochondrial-like isoform X1 [Cicer arietinum]	-	GO:0005618//cell wall;GO:0005746//mitochondrial respiratory chain;GO:0031981//nuclear lumen;GO:0009536//plastid;GO:0044437	-	GO:0006996//organelle organization;GO:0000302//response to reactive oxygen species;GO:0040007//growth;GO:0009725//response to hormone;GO:0006970//response to osmotic stress;GO:0048528//post-embryonic root development
		MIR7539	Unigene0017179	0.0734	0.1337	0.0662	Cbs domain protein [Medicago truncatula]	-	-	GO:0017076//purine nucleotide binding;GO:0046914//transition metal ion binding	GO:0006970//response to osmotic stress;GO:0019725//cellular homeostasis
		MIR7539	Unigene0017248	0.0734	0.1337	0.0662	Os08g0113900 [Oryza sativa Japonica Group]	-	-	-	-
		MIR7539	Unigene0017368	0.0734	0.1337	0.0662	type 1 membrane protein -like [Oryza sativa Japonica Group]	-	GO:0044437;GO:0016020//membrane	-	-
		MIR7539	Unigene0017403	0.0734	0.1337	0.0662	CRY [Pisum sativum]	ko04075//Plant hormone signal transduction	-	-	GO:0009639//response to red or far red light;GO:0009740//gibberellic acid mediated signaling pathway;GO:0006351//transcription, DNA-templated;GO:2000034//regulation of seed maturation;GO:0031323//regulation of cellular metabolic process;GO:0009894;GO:0006972//hyperosmotic response;GO:0019740//nitrogen utilization;GO:0010232//vascular transport;GO:0009845//seed germination
		MIR7539	Unigene0017527	0.0734	0.1337	0.0662	--	-	-	-	-
		MIR7539	Unigene0017559	0.0734	0.1337	0.0662	--	-	-	-	-
		MIR7539	Unigene0017652	0.0734	0.1337	0.0662	--	-	-	-	-
		MIR7539	Unigene0017737	0.0734	0.1337	0.0662	--	-	-	-	-
		MIR7539	Unigene0017876	0.0734	0.1337	0.0662	PREDICTED: uncharacterized LOC101208769 [Cucumis sativus]	-	-	-	-
		MIR7539	Unigene0017877	0.0734	0.1337	0.0662	PREDICTED: long-chain-alcohol oxidase FAO4A-like isoform X2 [Cicer arietinum]	-	-	GO:0016899//oxidoreductase activity, acting on the CH-OH group of donors, oxygen as acceptor;GO:0000166//nucleotide binding	-
		MIR7539	Unigene0018234	0.0734	0.1337	0.0662	--	-	-	-	-
		MIR7539	Unigene0018251	0.0734	0.1337	0.0662	PREDICTED: BEACH domain-containing protein lvsA-like isoform X2 [Cicer arietinum]	-	-	-	GO:0016049//cell growth;GO:0000904//cell morphogenesis involved in differentiation;GO:0001101//response to acid;GO:0006996//organelle organization
		MIR7539	Unigene0018377	0.0734	0.1337	0.0662	PREDICTED: DNA repair and recombination protein RAD54-like isoform X2 [Cicer arietinum]	ko03440//Homologous recombination	-	GO:0003676//nucleic acid binding;GO:0036094//small molecule binding;GO:0016787//hydrolase activity	GO:0000724//double-strand break repair via homologous recombination
		MIR7539	Unigene0018506	0.0734	0.1337	0.0662	--	-	-	-	-
		MIR7539	Unigene0018770	0.0734	0.1337	0.0662	tetrapyrrole biosynthesis, uroporphyrinogen III synthase [Coccomyxa subellipsoidea C-169]	-	-	-	-
		MIR7539	Unigene0018851	0.0734	0.1337	0.0662	PREDICTED: zinc finger CCCH domain-containing protein 17-like [Cicer arietinum]	-	-	-	-
		MIR7539	Unigene0018983	0.0734	0.1337	0.0662	PREDICTED: probable serine incorporator-like [Cicer arietinum]	-	GO:0043231//intracellular membrane-bounded organelle	-	-
		MIR7539	Unigene0019207	0.0734	0.1337	0.0662	PREDICTED: probable serine/threonine-protein kinase At1g54610-like, partial [Cucumis sativus]	-	GO:0016020//membrane	GO:0004674//protein serine/threonine kinase activity;GO:0032550	GO:0006468//protein phosphorylation
		MIR7539	Unigene0019292	0.0734	0.1337	0.0662	PREDICTED: TBC1 domain family member 13-like isoform X2 [Cicer arietinum]	-	-	GO:0005099//Ras GTPase activator activity	GO:0032313//regulation of Rab GTPase activity
		MIR7539	Unigene0019583	0.0734	0.1337	0.0662	PREDICTED: platelet binding protein GspB-like isoform X1 [Cicer arietinum]	-	-	GO:0046914//transition metal ion binding	-
		MIR7539	Unigene0019586	0.0734	0.1337	0.0662	PREDICTED: DEAD-box ATP-dependent RNA helicase 36-like [Cicer arietinum]	-	GO:0043231//intracellular membrane-bounded organelle;GO:0042995//cell projection	GO:0032550;GO:0042623//ATPase activity, coupled	GO:0009553//embryo sac development;GO:0009154//purine ribonucleotide catabolic process;GO:0042254//ribosome biogenesis
		MIR7539	Unigene0019652	0.0734	0.1337	0.0662	--	-	-	-	-
		MIR7539	Unigene0019838	0.0734	0.1337	0.0662	--	-	-	-	-
		MIR7539	Unigene0019860	0.0734	0.1337	0.0662	PREDICTED: CLIP-associated protein-like isoform X2 [Cicer arietinum]	-	GO:0005911//cell-cell junction;GO:0005819//spindle;GO:0016020//membrane	GO:0008017//microtubule binding	GO:0007019//microtubule depolymerization;GO:0040007//growth;GO:0031647//regulation of protein stability;GO:0030865//cortical cytoskeleton organization
		MIR7539	Unigene0019868	0.0734	0.1337	0.0662	PREDICTED: 5'-nucleotidase surE-like [Glycine max]	ko01100//Metabolic pathways;ko01110//Biosynthesis of secondary metabolites;ko00230//Purine metabolism;ko00240//Pyrimidine metabolism;ko00760//Nicotinate and nicotinamide metabolism	-	GO:0016787//hydrolase activity	GO:0008152//metabolic process
		MIR7539	Unigene0019918	0.0734	0.1337	0.0662	PREDICTED: auxin-responsive protein IAA9-like isoform X1 [Cicer arietinum]	-	GO:0043231//intracellular membrane-bounded organelle	GO:0005515//protein binding	GO:0009755//hormone-mediated signaling pathway;GO:0006351//transcription, DNA-templated
		MIR7539	Unigene0020057	0.0734	0.1337	0.0662	Heterogeneous nuclear ribonucleoprotein K [Medicago truncatula]	-	-	-	-
		MIR7539	Unigene0020146	0.0734	0.1337	0.0662	Baculoviral IAP repeat-containing protein 7-A [Medicago truncatula]	-	-	GO:0046872//metal ion binding	GO:0012501//programmed cell death;GO:0051707//response to other organism;GO:0050789//regulation of biological process;GO:0019538//protein metabolic process
		MIR7539	Unigene0020287	0.0734	0.1337	0.0662	--	-	-	-	-
		MIR7539	Unigene0020336	0.0734	0.1337	0.0662	PREDICTED: uncharacterized PKHD-type hydroxylase At1g22950-like [Cicer arietinum]	-	-	GO:0070815//peptidyl-lysine 5-dioxygenase activity;GO:0046914//transition metal ion binding;GO:0019842//vitamin binding	-
		MIR7539	Unigene0020349	0.0734	0.1337	0.0662	PREDICTED: uncharacterized LOC101218546, partial [Cucumis sativus]	-	-	-	-
		MIR7539	Unigene0020396	0.0734	0.1337	0.0662	PREDICTED: probable WRKY transcription factor 20-like isoform X2 [Cicer arietinum]	-	-	-	-
		MIR7539	Unigene0020400	0.0734	0.1337	0.0662	PREDICTED: transcription factor SPATULA-like isoform X1 [Cicer arietinum]	-	-	-	-
		MIR7539	Unigene0020477	0.0734	0.1337	0.0662	PREDICTED: probably inactive leucine-rich repeat receptor-like protein kinase At3g28040-like [Cicer arietinum]	-	-	-	-
		MIR7539	Unigene0020627	0.0734	0.1337	0.0662	PREDICTED: transmembrane and coiled-coil domain-containing protein 4-like isoform X3 [Cicer arietinum]	-	-	-	-
		MIR7539	Unigene0020724	0.0734	0.1337	0.0662	Pentatricopeptide repeat-containing protein [Medicago truncatula]	-	-	-	-
		MIR7539	Unigene0020731	0.0734	0.1337	0.0662	PREDICTED: protein SENSITIVE TO PROTON RHIZOTOXICITY 1-like isoform X2 [Cicer arietinum]	-	-	-	-
		MIR7539	Unigene0020792	0.0734	0.1337	0.0662	--	-	-	-	-
		MIR7539	Unigene0020860	0.0734	0.1337	0.0662	--	-	-	-	-
		MIR7539	Unigene0020878	0.0734	0.1337	0.0662	Os11g0490300 [Oryza sativa Japonica Group]	-	-	-	-
		MIR7539	Unigene0020928	0.0734	0.1337	0.0662	Phosducin-like protein [Medicago truncatula]	-	-	-	-
		MIR7539	Unigene0020970	0.0734	0.1337	0.0662	--	-	-	-	-
		MIR7539	Unigene0020989	0.0734	0.1337	0.0662	PREDICTED: UDP-glycosyltransferase 84B1-like [Glycine max]	-	-	GO:0035251//UDP-glucosyltransferase activity	-
		MIR7539	Unigene0021088	0.0734	0.1337	0.0662	--	-	-	-	-
		MIR7539	Unigene0021121	0.0734	0.1337	0.0662	--	-	-	-	-
		MIR7539	Unigene0021192	0.0734	0.1337	0.0662	PREDICTED: heat stress transcription factor B-2b-like [Cicer arietinum]	-	GO:0043231//intracellular membrane-bounded organelle	GO:0001071//nucleic acid binding transcription factor activity;GO:0003677//DNA binding	GO:0010243//response to organonitrogen compound;GO:0006351//transcription, DNA-templated
		MIR7539	Unigene0021299	0.0734	0.1337	0.0662	PREDICTED: probable xyloglucan endotransglucosylase/hydrolase protein 28-like [Glycine max]	-	GO:0005576//extracellular region;GO:0030312	GO:0016798//hydrolase activity, acting on glycosyl bonds;GO:0016758//transferase activity, transferring hexosyl groups	GO:0044042//glucan metabolic process;GO:0048608//reproductive structure development;GO:0009888//tissue development
		MIR7539	Unigene0021311	0.0734	0.1337	0.0662	--	-	-	-	-
		MIR7539	Unigene0021313	0.0734	0.1337	0.0662	PREDICTED: mitochondrial import inner membrane translocase subunit TIM44-2-like [Cicer arietinum]	-	-	-	-
		MIR7539	Unigene0021342	0.0734	0.1337	0.0662	PREDICTED: probable methyltransferase PMT23-like [Glycine max]	-	GO:0043231//intracellular membrane-bounded organelle	GO:0016741	GO:0008152//metabolic process
		MIR7539	Unigene0021388	0.0734	0.1337	0.0662	--	-	-	-	-
		MIR7539	Unigene0021638	0.0734	0.1337	0.0662	--	-	-	-	-
		MIR7539	Unigene0021648	0.0734	0.1337	0.0662	PREDICTED: ELMO domain-containing protein A-like [Glycine max]	-	GO:0043232	-	GO:0006897//endocytosis
		MIR7539	Unigene0021761	0.0734	0.1337	0.0662	PREDICTED: serrate RNA effector molecule-like isoform X1 [Cicer arietinum]	-	GO:0016604//nuclear body;GO:0009536//plastid	GO:0043169//cation binding	GO:2000026//regulation of multicellular organismal development;GO:0048507//meristem development;GO:0035196//production of miRNAs involved in gene silencing by miRNA;GO:0030422//production of siRNA involved in RNA interference
		MIR7539	Unigene0021819	0.0734	0.1337	0.0662	BZIP domain class transcription factor [Theobroma cacao]	-	-	-	-
		MIR7539	Unigene0022045	0.0734	0.1337	0.0662	--	-	-	-	-
		MIR7539	Unigene0022048	0.0734	0.1337	0.0662	PREDICTED: proline-rich receptor-like protein kinase PERK14-like [Cicer arietinum]	-	-	GO:0004674//protein serine/threonine kinase activity;GO:0032550	GO:0050896//response to stimulus;GO:0006464//cellular protein modification process
		MIR7539	Unigene0022249	0.0734	0.1337	0.0662	Os01g0621900 [Oryza sativa Japonica Group]	-	-	-	-
		MIR7539	Unigene0022393	0.0734	0.1337	0.0662	Cell division cycle and apoptosis regulator protein [Medicago truncatula]	-	-	GO:0046872//metal ion binding	GO:0012501//programmed cell death
		MIR7539	Unigene0022439	0.0734	0.1337	0.0662	Os05g0409100 [Oryza sativa Japonica Group]	-	GO:0043231//intracellular membrane-bounded organelle	GO:0001871	-
		MIR7539	Unigene0022526	0.0734	0.1337	0.0662	PREDICTED: probable alpha,alpha-trehalose-phosphate synthase [UDP-forming] 9-like [Cicer arietinum]	ko00500//Starch and sucrose metabolism	-	GO:0035251//UDP-glucosyltransferase activity;GO:0019203//carbohydrate phosphatase activity	GO:0006796//phosphate-containing compound metabolic process;GO:0005991//trehalose metabolic process
		MIR7539	Unigene0022553	0.0734	0.1337	0.0662	PREDICTED: pre-mRNA-splicing factor CWC22 homolog [Cicer arietinum]	-	GO:0044444//cytoplasmic part;GO:0043231//intracellular membrane-bounded organelle	GO:0003676//nucleic acid binding	-
		MIR7539	Unigene0022774	0.0734	0.1337	0.0662	uncharacterized upstream conserved protein CPuORF6 [Arabidopsis thaliana]	-	-	-	-
		MIR7539	Unigene0022831	0.0734	0.1337	0.0662	Carboxyl-terminal proteinase [Medicago truncatula]	-	-	-	-
		MIR7539	Unigene0022917	0.0734	0.1337	0.0662	PREDICTED: dentin sialophosphoprotein-like isoform X1 [Cicer arietinum]	-	GO:0044437	-	-
		MIR7539	Unigene0022924	0.0734	0.1337	0.0662	--	-	-	-	-
		MIR7539	Unigene0022973	0.0734	0.1337	0.0662	Plastid transcriptionally active isoform 1 [Theobroma cacao]	-	GO:0000229	-	GO:0006351//transcription, DNA-templated
		MIR7539	Unigene0023083	0.0734	0.1337	0.0662	OSIGBa0126B18.8 [Oryza sativa Indica Group]	-	-	-	GO:0042221//response to chemical
		MIR7539	Unigene0023158	0.0734	0.1337	0.0662	PREDICTED: protein ELF4-LIKE 4 [Vitis vinifera]	-	-	-	GO:0009416//response to light stimulus
		MIR7539	Unigene0023272	0.0734	0.1337	0.0662	--	-	-	-	-
		MIR7539	Unigene0023276	0.0734	0.1337	0.0662	PREDICTED: 40S ribosomal protein S26-1-like [Glycine max]	ko03010//Ribosome	GO:0005911//cell-cell junction;GO:0015935//small ribosomal subunit;GO:0009536//plastid	GO:0005198//structural molecule activity	GO:0010467//gene expression
		MIR7539	Unigene0023450	0.0734	0.1337	0.0662	--	-	-	-	-
		MIR7539	Unigene0023451	0.0734	0.1337	0.0662	PREDICTED: probable calcium-binding protein CML21-like isoform X2 [Cicer arietinum]	ko04626//Plant-pathogen interaction	-	-	-
		MIR7539	Unigene0023470	0.0734	0.1337	0.0662	--	-	-	-	-
		MIR7539	Unigene0023485	0.0734	0.1337	0.0662	--	-	-	-	-
		MIR7539	Unigene0023544	0.0734	0.1337	0.0662	Metallothiol transferase fosB [Medicago truncatula]	-	-	-	-
		MIR7539	Unigene0023560	0.0734	0.1337	0.0662	--	-	-	-	-
		MIR7539	Unigene0023574	0.0734	0.1337	0.0662	--	-	-	-	-
		MIR7539	Unigene0023694	0.0734	0.1337	0.0662	PREDICTED: protein ULTRAPETALA 1-like [Glycine max]	-	-	-	-
		MIR7539	Unigene0023696	0.0734	0.1337	0.0662	PREDICTED: probable lactoylglutathione lyase, chloroplast-like isoform X2 [Cicer arietinum]	ko00620//Pyruvate metabolism	-	-	-
		MIR7539	Unigene0023759	0.0734	0.1337	0.0662	--	-	-	-	-
		MIR7539	Unigene0023773	0.0734	0.1337	0.0662	PREDICTED: LIMR family protein At5g01460-like [Cicer arietinum]	-	-	-	-
		MIR7539	Unigene0023818	0.0734	0.1337	0.0662	MADS9, AGL24 mads-box transcription factor [Populus trichocarpa]	-	-	-	-
		MIR7539	Unigene0023844	0.0734	0.1337	0.0662	PREDICTED: serine/threonine-protein kinase At5g01020-like isoform X2 [Cicer arietinum]	-	-	-	-
		MIR7539	Unigene0024063	0.0734	0.1337	0.0662	PREDICTED: protein VERNALIZATION INSENSITIVE 3-like isoform X1 [Cicer arietinum]	-	GO:0043234//protein complex	-	GO:0009409//response to cold;GO:0031062//positive regulation of histone methylation;GO:0048572//short-day photoperiodism;GO:0009908//flower development;GO:0010629//negative regulation of gene expression
		MIR7539	Unigene0024078	0.0734	0.1337	0.0662	PREDICTED: auxin response factor 9-like [Glycine max]	-	GO:0043231//intracellular membrane-bounded organelle	GO:0003676//nucleic acid binding;GO:0005515//protein binding	GO:0009755//hormone-mediated signaling pathway;GO:0006351//transcription, DNA-templated
		MIR7539	Unigene0024258	0.0734	0.1337	0.0662	--	-	-	-	-
		MIR7539	Unigene0024316	0.0734	0.1337	0.0662	--	-	-	-	-
		MIR7539	Unigene0024392	0.0734	0.1337	0.0662	PREDICTED: metal tolerance protein C4-like [Cicer arietinum]	-	GO:0031224//intrinsic component of membrane;GO:0043231//intracellular membrane-bounded organelle	GO:0015075//ion transmembrane transporter activity	GO:0006811//ion transport
		MIR7539	Unigene0024412	0.0734	0.1337	0.0662	--	-	-	-	-
		MIR7539	Unigene0024423	0.0734	0.1337	0.0662	Rac-like GTP-binding protein [Medicago truncatula]	-	GO:0031981//nuclear lumen;GO:0016020//membrane;GO:0015630//microtubule cytoskeleton;GO:0044444//cytoplasmic part	GO:0032550;GO:0005515//protein binding;GO:0004620//phospholipase activity	GO:0051648//vesicle localization;GO:0009755//hormone-mediated signaling pathway;GO:0006887//exocytosis;GO:0008064//regulation of actin polymerization or depolymerization;GO:0000904//cell morphogenesis involved in differentiation;GO:0030042//actin filament depolymerization;GO:0035556//intracellular signal transduction
		MIR7539	Unigene0024426	0.0734	0.1337	0.0662	PREDICTED: COP9 signalosome complex subunit 6a-like [Cicer arietinum]	-	-	-	GO:0019941//modification-dependent protein catabolic process;GO:0043623//cellular protein complex assembly
		MIR7539	Unigene0024472	0.0734	0.1337	0.0662	PREDICTED: ethylene-responsive transcription factor ERF060-like [Cicer arietinum]	-	-	-	GO:0006351//transcription, DNA-templated
		MIR7539	Unigene0024606	0.0734	0.1337	0.0662	--	-	-	-	-
		MIR7539	Unigene0024609	0.0734	0.1337	0.0662	--	-	-	-	-
		MIR7539	Unigene0024623	0.0734	0.1337	0.0662	PREDICTED: G-type lectin S-receptor-like serine/threonine-protein kinase SD3-1-like [Glycine max]	-	-	GO:0016301//kinase activity;GO:0032550	GO:0006796//phosphate-containing compound metabolic process;GO:0006464//cellular protein modification process;GO:0008037//cell recognition
		MIR7539	Unigene0024634	0.0734	0.1337	0.0662	--	-	-	-	-
		MIR7539	Unigene0024675	0.0734	0.1337	0.0662	PREDICTED: 3-ketoacyl-CoA synthase 11-like [Glycine max]	-	-	GO:0016746//transferase activity, transferring acyl groups	GO:0009314//response to radiation;GO:0006950//response to stress;GO:0006631//fatty acid metabolic process
		MIR7539	Unigene0024769	0.0734	0.1337	0.0662	--	-	-	-	-
		MIR7539	Unigene0024805	0.0734	0.1337	0.0662	PREDICTED: F-box/kelch-repeat protein At3g24760-like [Cicer arietinum]	-	-	-	-
		MIR7539	Unigene0024814	0.0734	0.1337	0.0662	--	-	-	-	-
		MIR7539	Unigene0024884	0.0734	0.1337	0.0662	ATP-binding cassette sub-family F member [Medicago truncatula]	-	-	GO:0017111//nucleoside-triphosphatase activity;GO:0032550	GO:0009154//purine ribonucleotide catabolic process
		MIR7539	Unigene0025015	0.0734	0.1337	0.0662	O-fucosyltransferase family protein [Arabidopsis thaliana]	-	-	-	-
		MIR7539	Unigene0025080	0.0734	0.1337	0.0662	--	-	-	-	-
		MIR7539	Unigene0025088	0.0734	0.1337	0.0662	--	-	-	-	-
		MIR7539	Unigene0025105	0.0734	0.1337	0.0662	--	-	-	-	-
		MIR7539	Unigene0025169	0.0734	0.1337	0.0662	PREDICTED: uncharacterized LOC101208558 [Cucumis sativus]	-	-	-	-
		MIR7539	Unigene0025261	0.0734	0.1337	0.0662	PREDICTED: 30S ribosomal protein S1, chloroplastic-like [Cicer arietinum]	ko03010//Ribosome	GO:0009532//plastid stroma;GO:0030529//ribonucleoprotein complex	GO:0003676//nucleic acid binding;GO:0005198//structural molecule activity	GO:0010467//gene expression
		MIR7539	Unigene0025291	0.0734	0.1337	0.0662	XB3 in [Theobroma cacao]	-	-	GO:0046914//transition metal ion binding	-
		MIR7539	Unigene0025324	0.0734	0.1337	0.0662	PREDICTED: serine-rich adhesin for platelets-like [Cicer arietinum]	-	GO:0005635//nuclear envelope	GO:0016209//antioxidant activity	GO:0016482//cytoplasmic transport
		MIR7539	Unigene0025345	0.0734	0.1337	0.0662	PREDICTED: leucine-rich repeat receptor-like serine/threonine/tyrosine-protein kinase SOBIR1-like isoform X1 [Cicer arietinum]	-	-	GO:0004674//protein serine/threonine kinase activity	GO:0006796//phosphate-containing compound metabolic process
		MIR7539	Unigene0025503	0.0734	0.1337	0.0662	PREDICTED: transportin-1-like [Cicer arietinum]	-	GO:0043231//intracellular membrane-bounded organelle	GO:0017016//Ras GTPase binding	GO:0015031//protein transport
		MIR7539	Unigene0025656	0.0734	0.1337	0.0662	SINA5 [Medicago truncatula]	ko04120//Ubiquitin mediated proteolysis	GO:0043231//intracellular membrane-bounded organelle	GO:0046914//transition metal ion binding;GO:0019787//small conjugating protein ligase activity	GO:0019941//modification-dependent protein catabolic process;GO:0032446//protein modification by small protein conjugation
		MIR7539	Unigene0025698	0.0734	0.1337	0.0662	PREDICTED: floral homeotic protein PMADS 2-like [Cicer arietinum]	-	GO:0043231//intracellular membrane-bounded organelle	GO:0003676//nucleic acid binding;GO:0001071//nucleic acid binding transcription factor activity;GO:0005515//protein binding	GO:0006351//transcription, DNA-templated
		MIR7539	Unigene0025769	0.0734	0.1337	0.0662	PREDICTED: 2,3-dimethylmalate lyase-like isoform 1 [Glycine max]	-	GO:0009536//plastid	GO:0003824//catalytic activity	-
		MIR7539	Unigene0025841	0.0734	0.1337	0.0662	Os01g0277700 [Oryza sativa Japonica Group]	-	-	-	-
		MIR7539	Unigene0025882	0.0734	0.1337	0.0662	PREDICTED: probable methyltransferase PMT15-like [Glycine max]	-	GO:0043231//intracellular membrane-bounded organelle	GO:0016741	GO:0008152//metabolic process
		MIR7539	Unigene0025923	0.0734	0.1337	0.0662	PREDICTED: probable E3 ubiquitin-protein ligase makorin-1-like [Glycine max]	-	-	GO:0046914//transition metal ion binding	-
		MIR7539	Unigene0025975	0.0734	0.1337	0.0662	PREDICTED: HVA22-like protein i-like isoform X1 [Cicer arietinum]	-	-	-	-
		MIR7539	Unigene0025986	0.0734	0.1337	0.0662	--	-	-	-	-
		MIR7539	Unigene0025997	0.0734	0.1337	0.0662	PREDICTED: small nuclear ribonucleoprotein-associated protein B'-like isoform X1 [Cicer arietinum]	ko03040//Spliceosome	GO:0016604//nuclear body;GO:0044444//cytoplasmic part;GO:0019028//viral capsid;GO:0032991//macromolecular complex	GO:0003676//nucleic acid binding	-
		MIR7539	Unigene0026052	0.0734	0.1337	0.0662	--	-	-	-	-
		MIR7539	Unigene0026345	0.0734	0.1337	0.0662	PREDICTED: homeobox protein knotted-1-like 7-like [Glycine max]	-	GO:0043231//intracellular membrane-bounded organelle	GO:0001071//nucleic acid binding transcription factor activity;GO:0003677//DNA binding	GO:0044087;GO:0010087//phloem or xylem histogenesis;GO:0006351//transcription, DNA-templated
		MIR7539	Unigene0026463	0.0734	0.1337	0.0662	PREDICTED: splicing factor U2af large subunit B-like [Cicer arietinum]	ko03040//Spliceosome	-	-	-
		MIR7539	Unigene0026534	0.0734	0.1337	0.0662	Eukaryotic translation initiation factor 4G [Medicago truncatula]	ko03013//RNA transport	-	-	-
		MIR7539	Unigene0026536	0.0734	0.1337	0.0662	BRI1-KD interacting protein 118-like protein [Medicago truncatula]	-	-	-	-
		MIR7539	Unigene0026576	0.0734	0.1337	0.0662	PREDICTED: LOW QUALITY PROTEIN: pathogenesis-related protein PRB1-3-like [Cicer arietinum]	-	-	-	-
		MIR7539	Unigene0026578	0.0734	0.1337	0.0662	PREDICTED: transcription factor GTE4-like isoform X1 [Cicer arietinum]	-	-	-	-
		MIR7539	Unigene0026608	0.0734	0.1337	0.0662	Phosducin-like protein [Medicago truncatula]	-	-	-	-
		MIR7539	Unigene0026828	0.0734	0.1337	0.0662	PREDICTED: glucan endo-1,3-beta-glucosidase 2-like [Glycine max]	-	-	-	-
		MIR7539	Unigene0026838	0.0734	0.1337	0.0662	PREDICTED: HD domain-containing protein C4G3.17-like isoform X1 [Cicer arietinum]	-	-	-	-
		MIR7539	Unigene0026961	0.0734	0.1337	0.0662	NifU-like protein [Medicago truncatula]	-	-	GO:0046914//transition metal ion binding;GO:0051540	GO:0009058//biosynthetic process
		MIR7539	Unigene0027009	0.0734	0.1337	0.0662	iron-stress related protein [Citrus junos]	-	-	-	-
		MIR7539	Unigene0027014	0.0734	0.1337	0.0662	PREDICTED: uncharacterized LOC101221076 isoform 2 [Cucumis sativus]	-	-	-	-
		MIR7539	Unigene0027040	0.0734	0.1337	0.0662	PREDICTED: RNA polymerase I-specific transcription initiation factor RRN3-like [Glycine max]	-	-	-	-
		MIR7539	Unigene0027125	0.0734	0.1337	0.0662	PREDICTED: serine/threonine-protein kinase PBS1-like [Glycine max]	-	GO:0016020//membrane	GO:0032550;GO:0004713//protein tyrosine kinase activity	GO:0009967//positive regulation of signal transduction;GO:0006468//protein phosphorylation
		MIR7539	Unigene0027253	0.0734	0.1337	0.0662	PREDICTED: CASP-like protein At5g62820-like [Cicer arietinum]	-	GO:0031224//intrinsic component of membrane	-	-
		MIR7539	Unigene0027273	0.0734	0.1337	0.0662	Polynucleotidyl transferase, Ribonuclease H fold [Medicago truncatula]	-	-	-	GO:0008152//metabolic process
		MIR7539	Unigene0027359	0.0734	0.1337	0.0662	Chromodomain-helicase-DNA-binding protein [Medicago truncatula]	-	-	GO:0017111//nucleoside-triphosphatase activity;GO:0046914//transition metal ion binding;GO:0003676//nucleic acid binding	-
		MIR7539	Unigene0027371	0.0734	0.1337	0.0662	--	-	-	-	-
		MIR7539	Unigene0027465	0.0734	0.1337	0.0662	--	-	-	-	-
		MIR7539	Unigene0027525	0.0734	0.1337	0.0662	PREDICTED: probable anion transporter 4, chloroplastic-like [Cicer arietinum]	-	GO:0031224//intrinsic component of membrane	GO:0015291//secondary active transmembrane transporter activity	-
		MIR7539	Unigene0027651	0.0734	0.1337	0.0662	SH2 domain protein A [Arabidopsis thaliana]	-	-	-	-
		MIR7539	Unigene0027664	0.0734	0.1337	0.0662	PREDICTED: uncharacterized LOC101207103 [Cucumis sativus]	-	-	-	-
		MIR7539	Unigene0027703	0.0734	0.1337	0.0662	--	-	-	-	-
		MIR7539	Unigene0027781	0.0734	0.1337	0.0662	--	-	-	-	-
		MIR7539	Unigene0027805	0.0734	0.1337	0.0662	PREDICTED: arabinogalactan peptide 16 [Glycine max]	-	-	-	-
		MIR7539	Unigene0027906	0.0734	0.1337	0.0662	PREDICTED: U-box domain-containing protein 11-like [Cicer arietinum]	-	-	-	-
		MIR7539	Unigene0028056	0.0734	0.1337	0.0662	Pyridoxal phosphate phosphatase PHOSPHO2 [Medicago truncatula]	-	-	-	-
		MIR7539	Unigene0028173	0.0734	0.1337	0.0662	PREDICTED: auxin response factor 17-like isoform X1 [Cicer arietinum]	-	-	-	-
		MIR7539	Unigene0028195	0.0734	0.1337	0.0662	Transmembrane protein [Medicago truncatula]	-	-	-	-
		MIR7539	Unigene0028226	0.0734	0.1337	0.0662	Syntaxin family protein [Medicago truncatula]	-	-	-	-
		MIR7539	Unigene0028230	0.0734	0.1337	0.0662	Trafficking protein particle complex subunit 6B [Medicago truncatula]	-	-	-	-
		MIR7539	Unigene0028297	0.0734	0.1337	0.0662	RING/U-box domain-containing protein [Arabidopsis thaliana]	-	-	-	-
		MIR7539	Unigene0028392	0.0734	0.1337	0.0662	--	-	-	-	-
		MIR7539	Unigene0028414	0.0734	0.1337	0.0662	PREDICTED: protein MOR1-like [Cicer arietinum]	-	GO:0015630//microtubule cytoskeleton;GO:0005911//cell-cell junction	GO:0015631//tubulin binding	GO:0000919//cell plate assembly;GO:0015031//protein transport
		MIR7539	Unigene0028492	0.0734	0.1337	0.0662	PREDICTED: zinc finger protein MAGPIE-like [Glycine max]	-	-	GO:0005488//binding	-
		MIR7539	Unigene0028637	0.0734	0.1337	0.0662	--	-	-	-	-
		MIR7539	Unigene0028705	0.0734	0.1337	0.0662	--	-	-	-	-
		MIR7539	Unigene0028784	0.0734	0.1337	0.0662	--	-	-	-	-
		MIR7539	Unigene0028869	0.0734	0.1337	0.0662	PREDICTED: protein XRI1-like [Cicer arietinum]	-	-	-	-
		MIR7539	Unigene0029180	0.0734	0.1337	0.0662	PREDICTED: probable U3 small nucleolar RNA-associated protein 7-like [Cicer arietinum]	-	-	-	-
		MIR7539	Unigene0029301	0.0734	0.1337	0.0662	Galactosyl transferase GMA12/MNN10 family protein [Theobroma cacao]	-	GO:0043231//intracellular membrane-bounded organelle;GO:0031224//intrinsic component of membrane	GO:0008194//UDP-glycosyltransferase activity;GO:0042285//xylosyltransferase activity	GO:0006073//cellular glucan metabolic process;GO:0048588//developmental cell growth
		MIR7539	Unigene0029352	0.0734	0.1337	0.0662	--	-	-	-	-
		MIR7539	Unigene0029549	0.0734	0.1337	0.0662	CDK-activating kinase [Medicago sativa subsp. x varia]	ko03420//Nucleotide excision repair;ko03022//Basal transcription factors	-	GO:0004674//protein serine/threonine kinase activity;GO:0032550	GO:0006796//phosphate-containing compound metabolic process;GO:0006464//cellular protein modification process
		MIR7539	Unigene0029604	0.0734	0.1337	0.0662	PREDICTED: zinc finger CCCH domain-containing protein 32-like [Glycine max]	-	-	GO:0043169//cation binding	-
		MIR7539	Unigene0029690	0.0734	0.1337	0.0662	PREDICTED: probable transmembrane ascorbate ferrireductase 2-like [Glycine max]	-	GO:0031224//intrinsic component of membrane;GO:0043231//intracellular membrane-bounded organelle	-	-
		MIR7539	Unigene0029736	0.0734	0.1337	0.0662	PREDICTED: probable serine/threonine-protein kinase At4g35230-like [Fragaria vesca subsp. vesca]	ko04075//Plant hormone signal transduction	GO:0043231//intracellular membrane-bounded organelle;GO:0005911//cell-cell junction	GO:0032550;GO:0016301//kinase activity	GO:0043401//steroid hormone mediated signaling pathway;GO:0001101//response to acid;GO:0048856//anatomical structure development;GO:0006464//cellular protein modification process;GO:0006796//phosphate-containing compound metabolic process
		MIR7539	Unigene0029771	0.0734	0.1337	0.0662	PREDICTED: chromatin assembly factor 1 subunit FAS1-like isoform X1 [Cicer arietinum]	-	-	-	GO:0031497//chromatin assembly;GO:0048731;GO:0009888//tissue development;GO:0006310//DNA recombination;GO:0050789//regulation of biological process
		MIR7539	Unigene0029844	0.0734	0.1337	0.0662	--	-	-	-	-
		MIR7539	Unigene0029867	0.0734	0.1337	0.0662	PREDICTED: uncharacterized LOC101212391 [Cucumis sativus]	-	GO:0009528//plastid inner membrane	-	-
		MIR7539	Unigene0030159	0.0734	0.1337	0.0662	PREDICTED: dihydrolipoyllysine-residue acetyltransferase component of pyruvate dehydrogenase complex, mitochondrial-like isoform 1 [Vitis vinifera]	ko01100//Metabolic pathways;ko01110//Biosynthesis of secondary metabolites;ko00010//Glycolysis / Gluconeogenesis;ko00620//Pyruvate metabolism;ko00020//Citrate cycle (TCA cycle)	GO:0009526//plastid envelope;GO:0005840//ribosome;GO:0016020//membrane	GO:0016740//transferase activity	-
		MIR7539	Unigene0030328	0.0734	0.1337	0.0662	PREDICTED: tRNA-specific adenosine deaminase 2-like isoform X1 [Cicer arietinum]	-	-	-	-
		MIR7539	Unigene0030362	0.0734	0.1337	0.0662	PREDICTED: early nodulin-like protein 1-like [Glycine max]	-	-	GO:0005488//binding	-
		MIR7539	Unigene0030544	0.0734	0.1337	0.0662	PREDICTED: exosome complex component rrp4-like [Cicer arietinum]	ko03018//RNA degradation	GO:0043234//protein complex	GO:0003676//nucleic acid binding;GO:0004518//nuclease activity	GO:0090304
		MIR7539	Unigene0030609	0.0734	0.1337	0.0662	Chromodomain-helicase-DNA-binding protein [Medicago truncatula]	-	-	GO:0017111//nucleoside-triphosphatase activity;GO:0046914//transition metal ion binding;GO:0003676//nucleic acid binding;GO:0016407//acetyltransferase activity	-
		MIR7539	Unigene0030765	0.0734	0.1337	0.0662	PREDICTED: vacuolar-sorting receptor 7-like [Glycine max]	-	-	GO:0046872//metal ion binding	-
		MIR7539	Unigene0031035	0.0734	0.1337	0.0662	PREDICTED: elongation of fatty acids protein A-like [Glycine max]	-	GO:0031224//intrinsic component of membrane	-	-
		MIR7539	Unigene0031187	0.0734	0.1337	0.0662	--	-	-	-	-
		MIR7539	Unigene0031188	0.0734	0.1337	0.0662	PREDICTED: ethylene response sensor 1-like isoform X1 [Cicer arietinum]	ko04075//Plant hormone signal transduction	-	GO:0004673//protein histidine kinase activity;GO:0032550;GO:0060089;GO:0072328	GO:0006468//protein phosphorylation;GO:0007165//signal transduction
		MIR7539	Unigene0031226	0.0734	0.1337	0.0662	myb-like transcription factor 1 [Gossypium hirsutum]	-	-	GO:0003676//nucleic acid binding	GO:0009411//response to UV;GO:0010038//response to metal ion;GO:0001101//response to acid;GO:0031323//regulation of cellular metabolic process;GO:0009725//response to hormone;GO:0006970//response to osmotic stress;GO:0006351//transcription, DNA-templated
		MIR7539	Unigene0031367	0.0734	0.1337	0.0662	Baculoviral IAP repeat-containing protein [Medicago truncatula]	-	-	GO:0046914//transition metal ion binding	-
		MIR7539	Unigene0031434	0.0734	0.1337	0.0662	--	-	-	-	-
		MIR7539	Unigene0031444	0.0734	0.1337	0.0662	--	-	-	-	-
		MIR7539	Unigene0031453	0.0734	0.1337	0.0662	Disease resistance gene [Medicago truncatula]	-	-	-	-
		MIR7539	Unigene0031473	0.0734	0.1337	0.0662	PREDICTED: AP2/ERF and B3 domain-containing transcription repressor TEM1-like [Cicer arietinum]	-	-	-	-
		MIR7539	Unigene0031560	0.0734	0.1337	0.0662	Protein neuralized [Medicago truncatula]	-	-	-	-
		MIR7539	Unigene0031740	0.0734	0.1337	0.0662	--	-	-	-	-
		MIR7539	Unigene0031844	0.0734	0.1337	0.0662	beta-carotene 3-hydroxylase, chloroplastic-like [Glycine max]	ko01100//Metabolic pathways;ko01110//Biosynthesis of secondary metabolites;ko00906//Carotenoid biosynthesis	-	-	-
		MIR7539	Unigene0031888	0.0734	0.1337	0.0662	14-3-3 protein SGF14h [Glycine max]	-	-	-	-
		MIR7539	Unigene0032016	0.0734	0.1337	0.0662	PREDICTED: repetitive proline-rich cell wall protein 1 [Vitis vinifera]	-	GO:0005911//cell-cell junction;GO:0005576//extracellular region;GO:0009534//chloroplast thylakoid	-	-
		MIR7539	Unigene0032053	0.0734	0.1337	0.0662	PREDICTED: inositol-pentakisphosphate 2-kinase-like isoform X3 [Cicer arietinum]	ko01100//Metabolic pathways;ko04070//Phosphatidylinositol signaling system;ko00562//Inositol phosphate metabolism	-	GO:0032550;GO:0043167//ion binding;GO:0051765//inositol tetrakisphosphate kinase activity	GO:0072502;GO:0009620//response to fungus;GO:0009617//response to bacterium;GO:0002252;GO:0032958//inositol phosphate biosynthetic process
		MIR7539	Unigene0032095	0.0734	0.1337	0.0662	--	-	-	-	-
		MIR7539	Unigene0032111	0.0734	0.1337	0.0662	PREDICTED: zinc finger protein MAGPIE-like isoform X1 [Cicer arietinum]	-	GO:0043231//intracellular membrane-bounded organelle	GO:0043169//cation binding;GO:0046983//protein dimerization activity;GO:0000975//regulatory region DNA binding	GO:0009581//detection of external stimulus;GO:0050879//multicellular organismal movement;GO:0009630//gravitropism;GO:0010675
		MIR7539	Unigene0032117	0.0734	0.1337	0.0662	RHOMBOID-like protein 15 [Theobroma cacao]	-	GO:0031224//intrinsic component of membrane	GO:0004175//endopeptidase activity	GO:0016485//protein processing
		MIR7539	Unigene0032262	0.0734	0.1337	0.0662	--	-	-	-	-
		MIR7539	Unigene0032305	0.0734	0.1337	0.0662	PREDICTED: ethylene-responsive transcription factor SHINE 2-like [Cicer arietinum]	-	GO:0043231//intracellular membrane-bounded organelle	GO:0001071//nucleic acid binding transcription factor activity;GO:0003677//DNA binding	GO:0006351//transcription, DNA-templated
		MIR7539	Unigene0032330	0.0734	0.1337	0.0662	Os02g0773600 [Oryza sativa Japonica Group]	-	-	-	-
		MIR7539	Unigene0032384	0.0734	0.1337	0.0662	--	-	-	-	-
		MIR7539	Unigene0032447	0.0734	0.1337	0.0662	PREDICTED: homeobox-leucine zipper protein HAT14-like [Glycine max]	-	GO:0043231//intracellular membrane-bounded organelle	GO:0003677//DNA binding;GO:0001071//nucleic acid binding transcription factor activity	GO:0006351//transcription, DNA-templated
		MIR7539	Unigene0032474	0.0734	0.1337	0.0662	--	-	-	-	-
		MIR7539	Unigene0032501	0.0734	0.1337	0.0662	PREDICTED: polygalacturonate 4-alpha-galacturonosyltransferase-like isoform X1 [Cicer arietinum]	ko01110//Biosynthesis of secondary metabolites;ko00500//Starch and sucrose metabolism;ko00520//Amino sugar and nucleotide sugar metabolism	GO:0043231//intracellular membrane-bounded organelle	GO:0016740//transferase activity	GO:0010394//homogalacturonan metabolic process
		MIR7539	Unigene0032561	0.0734	0.1337	0.0662	PREDICTED: splicing factor U2af large subunit B-like [Glycine max]	ko03040//Spliceosome	GO:0043231//intracellular membrane-bounded organelle	GO:0003676//nucleic acid binding;GO:0036094//small molecule binding	GO:0006396//RNA processing
		MIR7539	Unigene0032593	0.0734	0.1337	0.0662	--	-	-	-	-
		MIR7539	Unigene0032597	0.0734	0.1337	0.0662	--	-	-	-	-
		MIR7539	Unigene0032652	0.0734	0.1337	0.0662	PREDICTED: calcium-dependent protein kinase 16-like [Cicer arietinum]	-	-	GO:0046872//metal ion binding;GO:0004674//protein serine/threonine kinase activity;GO:0032550	GO:0006796//phosphate-containing compound metabolic process;GO:0006464//cellular protein modification process
		MIR7539	Unigene0032697	0.0734	0.1337	0.0662	anthocyanidin synthase [Onobrychis viciifolia]	ko01100//Metabolic pathways;ko01110//Biosynthesis of secondary metabolites;ko00941//Flavonoid biosynthesis	-	-	-
		MIR7539	Unigene0032740	0.0734	0.1337	0.0662	PREDICTED: small G protein signaling modulator 2-like isoform X1 [Cicer arietinum]	-	-	GO:0005099//Ras GTPase activator activity	GO:0032313//regulation of Rab GTPase activity
		MIR7539	Unigene0032803	0.0734	0.1337	0.0662	AT3g11590/F24K9_26 [Arabidopsis thaliana]	-	GO:0016020//membrane	-	-
		MIR7539	Unigene0033075	0.0734	0.1337	0.0662	Drought-induced protein [Medicago truncatula]	-	-	-	-
		MIR7539	Unigene0033090	0.0734	0.1337	0.0662	PREDICTED: squamosa promoter-binding-like protein 8-like isoform X2 [Cicer arietinum]	-	-	-	-
		MIR7539	Unigene0033153	0.0734	0.1337	0.0662	YTH domain family protein [Medicago truncatula]	-	-	-	-
		MIR7539	Unigene0033704	0.0734	0.1337	0.0662	--	-	-	-	-
		MIR7539	Unigene0033717	0.0734	0.1337	0.0662	PREDICTED: anthocyanidin 5,3-O-glucosyltransferase-like [Glycine max]	-	-	GO:0016758//transferase activity, transferring hexosyl groups	-
		MIR7539	Unigene0033741	0.0734	0.1337	0.0662	HAUS augmin-like complex subunit 6 [Theobroma cacao]	-	GO:0005875//microtubule associated complex;GO:0044444//cytoplasmic part	GO:0008017//microtubule binding	GO:0006461//protein complex assembly;GO:0031023//microtubule organizing center organization
		MIR7539	Unigene0033747	0.0734	0.1337	0.0662	--	-	-	-	-
		MIR7539	Unigene0033764	0.0734	0.1337	0.0662	--	-	-	-	-
		MIR7539	Unigene0033781	0.0734	0.1337	0.0662	Activating molecule in BECN1-regulated autophagy protein [Medicago truncatula]	-	-	-	-
		MIR7539	Unigene0033800	0.0734	0.1337	0.0662	Flavonol synthase [Theobroma cacao]	ko01100//Metabolic pathways;ko01110//Biosynthesis of secondary metabolites;ko00941//Flavonoid biosynthesis	-	GO:0046914//transition metal ion binding;GO:0016705//oxidoreductase activity, acting on paired donors, with incorporation or reduction of molecular oxygen	-
		MIR7539	Unigene0033925	0.0734	0.1337	0.0662	PREDICTED: PI-PLC X domain-containing protein At5g67130-like [Glycine max]	-	GO:0005911//cell-cell junction;GO:0016020//membrane	GO:0016772//transferase activity, transferring phosphorus-containing groups;GO:0042578//phosphoric ester hydrolase activity	GO:0044238;GO:0006796//phosphate-containing compound metabolic process
		MIR7539	Unigene0033987	0.0734	0.1337	0.0662	RelA-SpoT like protein PsRSH1 [Pisum sativum]	-	GO:0009536//plastid	GO:0016778	GO:0001101//response to acid;GO:0009150//purine ribonucleotide metabolic process;GO:0006950//response to stress
		MIR7539	Unigene0034043	0.0734	0.1337	0.0662	PREDICTED: L-ascorbate oxidase homolog [Glycine max]	-	GO:0005911//cell-cell junction;GO:0005576//extracellular region;GO:0005618//cell wall	GO:0046914//transition metal ion binding;GO:0016682//oxidoreductase activity, acting on diphenols and related substances as donors, oxygen as acceptor	-
		MIR7539	Unigene0034206	0.0734	0.1337	0.0662	PREDICTED: flocculation protein FLO11-like [Cicer arietinum]	-	-	-	-
		MIR7539	Unigene0034301	0.0734	0.1337	0.0662	--	-	-	-	-
		MIR7539	Unigene0034425	0.0734	0.1337	0.0662	PREDICTED: FHA domain-containing protein DDL-like [Cicer arietinum]	-	GO:0009536//plastid	-	GO:0040008//regulation of growth;GO:0035195//gene silencing by miRNA
		MIR7539	Unigene0034467	0.0734	0.1337	0.0662	PREDICTED: catalase-4-like isoform X2 [Cicer arietinum]	ko01100//Metabolic pathways;ko01110//Biosynthesis of secondary metabolites;ko04146//Peroxisome;ko00630//Glyoxylate and dicarboxylate metabolism;ko00380//Tryptophan metabolism	GO:0005840//ribosome;GO:0030312;GO:0005777//peroxisome;GO:0009532//plastid stroma;GO:0009526//plastid envelope;GO:0005911//cell-cell junction;GO:0005576//extracellular region;GO:0016020//membrane	GO:0046906//tetrapyrrole binding;GO:0046914//transition metal ion binding;GO:0004601//peroxidase activity	GO:0009314//response to radiation;GO:0010038//response to metal ion;GO:0001101//response to acid;GO:0000302//response to reactive oxygen species;GO:0009267//cellular response to starvation;GO:0042743//hydrogen peroxide metabolic process
		MIR7539	Unigene0034580	0.0734	0.1337	0.0662	PREDICTED: uncharacterized protein LOC100779754 [Glycine max]	-	-	-	-
		MIR7539	Unigene0034906	0.0734	0.1337	0.0662	integrase core domain containing protein [Phaseolus vulgaris]	ko04141//Protein processing in endoplasmic reticulum	-	GO:0097159//organic cyclic compound binding	-
		MIR7539	Unigene0034921	0.0734	0.1337	0.0662	--	-	-	-	-
		MIR7539	Unigene0034965	0.0734	0.1337	0.0662	Two-component response regulator ARR14 [Medicago truncatula]	-	-	GO:0003676//nucleic acid binding	-
		MIR7539	Unigene0035012	0.0734	0.1337	0.0662	Early-responsive to dehydration [Medicago truncatula]	-	GO:0005911//cell-cell junction;GO:0044437;GO:0016020//membrane;GO:0009526//plastid envelope	-	-
		MIR7539	Unigene0035097	0.0734	0.1337	0.0662	PREDICTED: NADH dehydrogenase [ubiquinone] 1 beta subcomplex subunit 2-like [Cicer arietinum]	-	GO:0005746//mitochondrial respiratory chain	-	-
		MIR7539	Unigene0035245	0.0734	0.1337	0.0662	PREDICTED: probable protein phosphatase 2C 55-like isoform X1 [Cicer arietinum]	-	GO:0009532//plastid stroma	GO:0016787//hydrolase activity	GO:0008152//metabolic process
		MIR7539	Unigene0035489	0.0734	0.1337	0.0662	Kinase-START [Medicago truncatula]	-	-	-	-
		MIR7539	Unigene0035554	0.0734	0.1337	0.0662	PREDICTED: E3 ubiquitin-protein ligase UPL3-like [Glycine max]	ko04120//Ubiquitin mediated proteolysis	-	-	-
		MIR7539	Unigene0035613	0.0734	0.1337	0.0662	--	-	-	-	-
		MIR7539	Unigene0035658	0.0734	0.1337	0.0662	MuDR family transposase isoform 1 [Theobroma cacao]	-	-	-	-
		MIR7539	Unigene0035704	0.0734	0.1337	0.0662	--	-	-	-	-
		MIR7539	Unigene0035743	0.0734	0.1337	0.0662	--	-	-	-	-
		MIR7539	Unigene0035766	0.0734	0.1337	0.0662	PREDICTED: protein FAR1-RELATED SEQUENCE 8-like [Glycine max]	-	-	-	-
		MIR7539	Unigene0035786	0.0734	0.1337	0.0662	PREDICTED: tyrosine--tRNA ligase-like [Cicer arietinum]	ko00970//Aminoacyl-tRNA biosynthesis	-	-	-
		MIR7539	Unigene0035807	0.0734	0.1337	0.0662	NAC domain containing protein 75 isoform 1 [Theobroma cacao]	-	-	-	-
		MIR7539	Unigene0035882	0.0734	0.1337	0.0662	One-helix protein [Medicago truncatula]	-	-	-	-
		MIR7539	Unigene0035961	0.0734	0.1337	0.0662	--	-	-	-	-
		MIR7539	Unigene0036002	0.0734	0.1337	0.0662	Serine hydroxymethyltransferase [Medicago truncatula]	ko01100//Metabolic pathways;ko01110//Biosynthesis of secondary metabolites;ko00260//Glycine, serine and threonine metabolism;ko00630//Glyoxylate and dicarboxylate metabolism;ko00460//Cyanoamino acid metabolism;ko00670//One carbon pool by folate	GO:0005840//ribosome;GO:0009532//plastid stroma;GO:0009526//plastid envelope;GO:0031976;GO:0005576//extracellular region;GO:0016020//membrane	GO:0008187//poly-pyrimidine tract binding;GO:0043168//anion binding;GO:0016742//hydroxymethyl-, formyl- and related transferase activity	GO:0009314//response to radiation;GO:0010038//response to metal ion;GO:0009069//serine family amino acid metabolic process;GO:0006730//one-carbon metabolic process;GO:0048511//rhythmic process;GO:0043094;GO:0006950//response to stress
		MIR7539	Unigene0036031	0.0734	0.1337	0.0662	pollen preferential protein [Lilium longiflorum]	-	-	-	-
		MIR7539	Unigene0036154	0.0734	0.1337	0.0662	PREDICTED: kinesin-like calmodulin-binding protein-like isoform X1 [Cicer arietinum]	-	GO:0005875//microtubule associated complex	GO:0015631//tubulin binding;GO:0003774//motor activity;GO:0032550	GO:0007017//microtubule-based process
		MIR7539	Unigene0036179	0.0734	0.1337	0.0662	PREDICTED: probable protein phosphatase 2C 4-like [Cicer arietinum]	-	-	GO:0016787//hydrolase activity	GO:0008152//metabolic process
		MIR7539	Unigene0036190	0.0734	0.1337	0.0662	PREDICTED: phospholipase D delta-like [Vitis vinifera]	-	-	-	-
		MIR7539	Unigene0036249	0.0734	0.1337	0.0662	PREDICTED: formin-like protein 1-like [Cicer arietinum]	-	GO:0071944//cell periphery	-	-
		MIR7539	Unigene0036282	0.0734	0.1337	0.0662	PREDICTED: uncharacterized LOC101205603, partial [Cucumis sativus]	-	-	-	-
		MIR7539	Unigene0036474	0.0734	0.1337	0.0662	PREDICTED: double-stranded RNA-binding protein 2-like [Cicer arietinum]	-	-	-	-
		MIR7539	Unigene0036658	0.0734	0.1337	0.0662	PREDICTED: transcription factor SPT20 homolog [Cicer arietinum]	-	-	-	-
		MIR7539	Unigene0036688	0.0734	0.1337	0.0662	--	-	-	-	-
		MIR7539	Unigene0036695	0.0734	0.1337	0.0662	PREDICTED: probable sugar phosphate/phosphate translocator At1g06470-like [Cicer arietinum]	-	-	-	-
		MIR7539	Unigene0037124	0.0734	0.1337	0.0662	PREDICTED: glyoxylate/succinic semialdehyde reductase 1-like [Cicer arietinum]	-	-	GO:0016616//oxidoreductase activity, acting on the CH-OH group of donors, NAD or NADP as acceptor;GO:0048037//cofactor binding	GO:0006950//response to stress;GO:0009081//branched-chain amino acid metabolic process;GO:0006007//glucose catabolic process
		MIR7539	Unigene0037247	0.0734	0.1337	0.0662	--	-	-	-	-
		MIR7539	Unigene0037256	0.0734	0.1337	0.0662	PREDICTED: long chain acyl-CoA synthetase 1-like [Cicer arietinum]	ko01100//Metabolic pathways;ko04146//Peroxisome;ko00071//Fatty acid metabolism	-	GO:0015645//fatty acid ligase activity	GO:0006631//fatty acid metabolic process;GO:0009059//macromolecule biosynthetic process
		MIR7539	Unigene0037284	0.0734	0.1337	0.0662	PREDICTED: transcription initiation factor IIA large subunit-like isoform 2 [Glycine max]	ko03022//Basal transcription factors	GO:0016591//DNA-directed RNA polymerase II, holoenzyme	GO:0008135//translation factor activity, nucleic acid binding	GO:0006412//translation;GO:0006366//transcription from RNA polymerase II promoter
		MIR7539	Unigene0037571	0.0734	0.1337	0.0662	PREDICTED: glycerol-3-phosphate dehydrogenase [NAD(+)]-like [Cicer arietinum]	ko00564//Glycerophospholipid metabolism	GO:0016020//membrane;GO:0044437	GO:0046983//protein dimerization activity;GO:0016616//oxidoreductase activity, acting on the CH-OH group of donors, NAD or NADP as acceptor;GO:0048037//cofactor binding;GO:0000166//nucleotide binding	GO:0006072//glycerol-3-phosphate metabolic process;GO:0044238
		MIR7539	Unigene0037583	0.0734	0.1337	0.0662	PREDICTED: anthranilate phosphoribosyltransferase-like [Cicer arietinum]	-	-	GO:0016740//transferase activity	-
		MIR7539	Unigene0037630	0.0734	0.1337	0.0662	--	-	-	-	-
		MIR7539	Unigene0037633	0.0734	0.1337	0.0662	PREDICTED: malonate--CoA ligase-like isoform X2 [Cicer arietinum]	-	-	GO:0016405//CoA-ligase activity;GO:0016878//acid-thiol ligase activity	GO:0008152//metabolic process
		MIR7539	Unigene0037717	0.0734	0.1337	0.0662	arabinogalactan-protein [Pyrus communis]	-	-	-	-
		MIR7539	Unigene0037953	0.0734	0.1337	0.0662	candidate G-protein coupled receptor 2 [Arabidopsis thaliana]	-	-	-	GO:0009617//response to bacterium;GO:0009653//anatomical structure morphogenesis
		MIR7539	Unigene0037994	0.0734	0.1337	0.0662	PREDICTED: serine/threonine-protein kinase SRK2B-like [Glycine max]	ko04075//Plant hormone signal transduction	GO:0044444//cytoplasmic part	GO:0032550;GO:0004672//protein kinase activity;GO:0005543//phospholipid binding	GO:0006464//cellular protein modification process;GO:0006970//response to osmotic stress;GO:0006796//phosphate-containing compound metabolic process;GO:0048528//post-embryonic root development
		MIR7539	Unigene0038031	0.0734	0.1337	0.0662	--	-	-	-	-
		MIR7539	Unigene0038147	0.0734	0.1337	0.0662	PREDICTED: probable serine/threonine-protein kinase kinX-like [Cicer arietinum]	-	-	-	-
		MIR7539	Unigene0038365	0.0734	0.1337	0.0662	--	-	-	-	-
		MIR7539	Unigene0038579	0.0734	0.1337	0.0662	PREDICTED: corepressor interacting with RBPJ 1-like [Cicer arietinum]	-	-	-	-
		MIR7539	Unigene0038697	0.0734	0.1337	0.0662	PREDICTED: U-box domain-containing protein 38-like [Cicer arietinum]	-	-	-	-
		MIR7539	Unigene0038724	0.0734	0.1337	0.0662	PREDICTED: TBC1 domain family member 15-like [Glycine max]	-	-	GO:0005099//Ras GTPase activator activity	GO:0032313//regulation of Rab GTPase activity
		MIR7539	Unigene0038802	0.0734	0.1337	0.0662	--	-	-	-	-
		MIR7539	Unigene0038837	0.0734	0.1337	0.0662	GYF domain-containing protein [Arabidopsis thaliana]	-	-	-	-
		MIR7539	Unigene0038944	0.0734	0.1337	0.0662	PREDICTED: uncharacterized LOC101208434, partial [Cucumis sativus]	-	-	-	-
		MIR7539	Unigene0038966	0.0734	0.1337	0.0662	PREDICTED: probable voltage-gated potassium channel subunit beta-like [Glycine max]	-	GO:0005911//cell-cell junction;GO:0016020//membrane;GO:0044424	GO:0005267//potassium channel activity;GO:0016616//oxidoreductase activity, acting on the CH-OH group of donors, NAD or NADP as acceptor	GO:0034220//ion transmembrane transport;GO:0030001//metal ion transport
		MIR7539	Unigene0038997	0.0734	0.1337	0.0662	PREDICTED: ankyrin repeat-containing protein At3g12360-like [Cicer arietinum]	-	GO:0016020//membrane;GO:0043231//intracellular membrane-bounded organelle	GO:0016879//ligase activity, forming carbon-nitrogen bonds	GO:0008104//protein localization;GO:0006970//response to osmotic stress
		MIR7539	Unigene0039179	0.0734	0.1337	0.0662	PREDICTED: DNA primase small subunit-like isoform X1 [Cicer arietinum]	ko01100//Metabolic pathways;ko00230//Purine metabolism;ko00240//Pyrimidine metabolism;ko03030//DNA replication	GO:0032993//protein-DNA complex	GO:0003899//DNA-directed RNA polymerase activity	GO:0006259//DNA metabolic process
		MIR7539	Unigene0039346	0.0734	0.1337	0.0662	PREDICTED: transcription factor MYC2-like [Cicer arietinum]	ko04075//Plant hormone signal transduction;ko04626//Plant-pathogen interaction	-	GO:0016491//oxidoreductase activity;GO:0008134//transcription factor binding	GO:0002831;GO:0009813//flavonoid biosynthetic process;GO:0009414//response to water deprivation;GO:0006355//regulation of transcription, DNA-templated;GO:0034599//cellular response to oxidative stress;GO:0010243//response to organonitrogen compound
		MIR7539	Unigene0039514	0.0734	0.1337	0.0662	PREDICTED: adenylyl cyclase-associated protein-like [Cicer arietinum]	-	GO:0044444//cytoplasmic part	GO:0008092//cytoskeletal protein binding	GO:0000902//cell morphogenesis;GO:0006996//organelle organization
		MIR7539	Unigene0039546	0.0734	0.1337	0.0662	PREDICTED: small G protein signaling modulator 1-like isoform X5 [Cicer arietinum]	-	-	GO:0005099//Ras GTPase activator activity	GO:0032313//regulation of Rab GTPase activity
		MIR7539	Unigene0039631	0.0734	0.1337	0.0662	--	-	-	-	-
		MIR7539	Unigene0039697	0.0734	0.1337	0.0662	Transmembrane kinase-like 1 isoform 1 [Theobroma cacao]	-	GO:0005911//cell-cell junction;GO:0031224//intrinsic component of membrane	GO:0016301//kinase activity;GO:0032550	GO:0006796//phosphate-containing compound metabolic process;GO:0006464//cellular protein modification process
		MIR7539	Unigene0039872	0.0734	0.1337	0.0662	Pyruvate dehydrogenase complex E1 alpha subunit, ALPHA,E1 ALPHA isoform 1 [Theobroma cacao]	ko01100//Metabolic pathways;ko01110//Biosynthesis of secondary metabolites;ko00010//Glycolysis / Gluconeogenesis;ko00620//Pyruvate metabolism;ko00020//Citrate cycle (TCA cycle);ko00290//Valine, leucine and isoleucine biosynthesis;ko00650//Butanoate metabolism	GO:0043231//intracellular membrane-bounded organelle;GO:0044444//cytoplasmic part	GO:0046914//transition metal ion binding;GO:0004738//pyruvate dehydrogenase activity	GO:0006970//response to osmotic stress;GO:0010038//response to metal ion;GO:0006091//generation of precursor metabolites and energy
		MIR7539	Unigene0040010	0.0734	0.1337	0.0662	PREDICTED: cold-regulated 413 inner membrane protein 2, chloroplastic-like isoform X2 [Cicer arietinum]	-	GO:0031353;GO:0009534//chloroplast thylakoid	-	GO:0009414//response to water deprivation;GO:0009409//response to cold
		MIR7539	Unigene0040175	0.0734	0.1337	0.0662	PREDICTED: UDP-glycosyltransferase 90A1-like [Glycine max]	-	-	GO:0035251//UDP-glucosyltransferase activity	-
		MIR7539	Unigene0040303	0.0734	0.1337	0.0662	PREDICTED: vam6/Vps39-like protein-like [Cicer arietinum]	-	-	-	-
		MIR7539	Unigene0040324	0.0734	0.1337	0.0662	PREDICTED: aconitate hydratase, cytoplasmic-like [Glycine max]	ko01100//Metabolic pathways;ko01110//Biosynthesis of secondary metabolites;ko00020//Citrate cycle (TCA cycle);ko00630//Glyoxylate and dicarboxylate metabolism	GO:0009536//plastid;GO:0071944//cell periphery;GO:0044446;GO:0005773//vacuole	GO:0016829//lyase activity;GO:0097159//organic cyclic compound binding;GO:0043167//ion binding	GO:0042221//response to chemical;GO:0072350//tricarboxylic acid metabolic process;GO:0006950//response to stress
		MIR7539	Unigene0040362	0.0734	0.1337	0.0662	PREDICTED: calnexin homolog isoform X2 [Cicer arietinum]	ko04141//Protein processing in endoplasmic reticulum;ko04145//Phagosome	GO:0005911//cell-cell junction;GO:0031224//intrinsic component of membrane;GO:0042175//nuclear outer membrane-endoplasmic reticulum membrane network;GO:0005618//cell wall;GO:0044437;GO:0009536//plastid	GO:0046872//metal ion binding;GO:0005515//protein binding	GO:0051234//establishment of localization;GO:0044267//cellular protein metabolic process
		MIR7539	Unigene0040363	0.0734	0.1337	0.0662	PREDICTED: transcription initiation factor IIB-like [Fragaria vesca subsp. vesca]	ko03022//Basal transcription factors	GO:0043231//intracellular membrane-bounded organelle	GO:0046914//transition metal ion binding;GO:0008135//translation factor activity, nucleic acid binding;GO:0008134//transcription factor binding	GO:0006949//syncytium formation;GO:0006351//transcription, DNA-templated;GO:0006412//translation;GO:0048868//pollen tube development;GO:0010769//regulation of cell morphogenesis involved in differentiation;GO:0010038//response to metal ion
		MIR7539	Unigene0040375	0.0734	0.1337	0.0662	ENTH/ANTH/VHS superfamily protein isoform 1 [Theobroma cacao]	-	GO:0030117//membrane coat	GO:0035091//phosphatidylinositol binding;GO:0005515//protein binding;GO:0016628//oxidoreductase activity, acting on the CH-CH group of donors, NAD or NADP as acceptor	GO:0006901//vesicle coating
		MIR7539	Unigene0040446	0.0734	0.1337	0.0662	--	-	-	-	-
		MIR7539	Unigene0040533	0.0734	0.1337	0.0662	--	-	-	-	-
		MIR7539	Unigene0040589	0.0734	0.1337	0.0662	--	-	-	-	-
		MIR7539	Unigene0040768	0.0734	0.1337	0.0662	PREDICTED: pentatricopeptide repeat-containing protein At5g61400-like [Cicer arietinum]	-	-	-	-
		MIR7539	Unigene0040922	0.0734	0.1337	0.0662	--	-	-	-	-
		MIR7539	Unigene0040942	0.0734	0.1337	0.0662	RNA-binding region RNP-1 (RNA recognition motif) [Medicago truncatula]	-	-	-	-
		MIR7539	Unigene0040944	0.0734	0.1337	0.0662	PREDICTED: peptidyl-prolyl cis-trans isomerase CYP40-like [Glycine max]	-	GO:0044444//cytoplasmic part	GO:0016859//cis-trans isomerase activity	GO:0018208//peptidyl-proline modification;GO:0003006//developmental process involved in reproduction;GO:0009791//post-embryonic development
		MIR7539	Unigene0040957	0.0734	0.1337	0.0662	PREDICTED: pentatricopeptide repeat-containing protein At2g16880-like isoform X1 [Cicer arietinum]	-	-	-	-
		MIR7539	Unigene0041064	0.0734	0.1337	0.0662	--	-	-	-	-
		MIR7539	Unigene0041125	0.0734	0.1337	0.0662	--	-	-	-	-
		MIR7539	Unigene0041202	0.0734	0.1337	0.0662	--	-	-	-	-
		MIR7539	Unigene0041204	0.0734	0.1337	0.0662	--	-	-	-	-
		MIR7539	Unigene0041427	0.0734	0.1337	0.0662	PREDICTED: auxin response factor 4-like [Glycine max]	-	GO:0043231//intracellular membrane-bounded organelle	GO:0003676//nucleic acid binding;GO:0005515//protein binding	GO:0009755//hormone-mediated signaling pathway;GO:0009791//post-embryonic development;GO:0001708//cell fate specification;GO:0006351//transcription, DNA-templated
		MIR7539	Unigene0041534	0.0734	0.1337	0.0662	PREDICTED: desumoylating isopeptidase 1-like isoform X1 [Cicer arietinum]	-	GO:0043231//intracellular membrane-bounded organelle	-	-
		MIR7539	Unigene0041704	0.0734	0.1337	0.0662	PREDICTED: mediator of RNA polymerase II transcription subunit 15a-like [Cicer arietinum]	-	GO:0043234//protein complex	GO:0000989//transcription factor binding transcription factor activity	GO:0001101//response to acid;GO:0006351//transcription, DNA-templated
		MIR7539	Unigene0041842	0.0734	0.1337	0.0662	Gibberellic acid receptor-b [Medicago truncatula]	ko04075//Plant hormone signal transduction	-	GO:0003824//catalytic activity	GO:0009312//oligosaccharide biosynthetic process;GO:0009740//gibberellic acid mediated signaling pathway;GO:0003006//developmental process involved in reproduction
		MIR7539	Unigene0041855	0.0734	0.1337	0.0662	PREDICTED: nitrilase homolog 1-like [Cicer arietinum]	-	GO:0043231//intracellular membrane-bounded organelle	GO:0016787//hydrolase activity	GO:0008152//metabolic process;GO:0010038//response to metal ion
		MIR7539	Unigene0041966	0.0734	0.1337	0.0662	PREDICTED: auxin-responsive protein IAA26-like [Glycine max]	-	-	-	-
		MIR7539	Unigene0042024	0.0734	0.1337	0.0662	--	-	-	-	-
		MIR7539	Unigene0042150	0.0734	0.1337	0.0662	PREDICTED: rho GDP-dissociation inhibitor 1-like [Cicer arietinum]	-	-	-	-
		MIR7539	Unigene0042186	0.0734	0.1337	0.0662	Glyceraldehyde 3-phosphate dehydrogenase [Medicago truncatula]	ko01100//Metabolic pathways;ko01110//Biosynthesis of secondary metabolites;ko00010//Glycolysis / Gluconeogenesis	-	-	-
		MIR7539	Unigene0042208	0.0734	0.1337	0.0662	PREDICTED: probable importin subunit beta-4-like [Glycine max]	-	-	-	-
		MIR7539	Unigene0042363	0.0734	0.1337	0.0662	PREDICTED: craniofacial development protein 1-like isoform X1 [Cicer arietinum]	-	-	-	-
		MIR7539	Unigene0042445	0.0734	0.1337	0.0662	--	-	-	-	-
		MIR7539	Unigene0042557	0.0734	0.1337	0.0662	--	-	-	-	-
		MIR7539	Unigene0042627	0.0734	0.1337	0.0662	peroxisome biogenesis factor 13 [Nicotiana tabacum]	-	-	-	-
		MIR7539	Unigene0042669	0.0734	0.1337	0.0662	--	-	-	-	-
		MIR7539	Unigene0042681	0.0734	0.1337	0.0662	PREDICTED: uncharacterized protein LOC100779382 [Glycine max]	-	-	-	-
		MIR7539	Unigene0042769	0.0734	0.1337	0.0662	PREDICTED: autophagy protein 5-like [Cicer arietinum]	ko04140//Regulation of autophagy	-	-	-
		MIR7539	Unigene0042850	0.0734	0.1337	0.0662	PREDICTED: F-box/kelch-repeat protein At5g60570-like isoform X1 [Cicer arietinum]	-	-	-	-
		MIR7539	Unigene0042896	0.0734	0.1337	0.0662	Nuclear receptor corepressor [Medicago truncatula]	-	-	-	-
		MIR7539	Unigene0042904	0.0734	0.1337	0.0662	PREDICTED: pollen-specific protein SF21-like [Cicer arietinum]	-	-	-	-
		MIR7539	Unigene0042934	0.0734	0.1337	0.0662	PREDICTED: ZF-HD homeobox protein At4g24660-like [Glycine max]	-	-	-	-
		MIR7539	Unigene0042935	0.0734	0.1337	0.0662	External NADH-ubiquinone oxidoreductase [Medicago truncatula]	ko00190//Oxidative phosphorylation	-	-	-
		MIR7539	Unigene0043076	0.0734	0.1337	0.0662	PREDICTED: uncharacterized LOC101210898 [Cucumis sativus]	-	-	-	-
		MIR7539	Unigene0043096	0.0734	0.1337	0.0662	PREDICTED: ethylene-responsive transcription factor RAP2-10-like [Cicer arietinum]	-	GO:0043231//intracellular membrane-bounded organelle	GO:0003676//nucleic acid binding;GO:0001071//nucleic acid binding transcription factor activity	GO:0008219//cell death;GO:0009617//response to bacterium;GO:0010243//response to organonitrogen compound;GO:0006950//response to stress;GO:0006351//transcription, DNA-templated
		MIR7539	Unigene0043159	0.0734	0.1337	0.0662	Tetratricopeptide repeat (TPR)-like superfamily protein isoform 1 [Theobroma cacao]	-	-	-	-
		MIR7539	Unigene0043161	0.0734	0.1337	0.0662	PREDICTED: exportin-1-like isoform 1 [Glycine max]	ko03013//RNA transport;ko03008//Ribosome biogenesis in eukaryotes	GO:0043231//intracellular membrane-bounded organelle;GO:0005911//cell-cell junction;GO:0044444//cytoplasmic part	GO:0017016//Ras GTPase binding	GO:0009856//pollination;GO:0048229//gametophyte development;GO:0015031//protein transport;GO:0000904//cell morphogenesis involved in differentiation
		MIR7539	Unigene0043178	0.0734	0.1337	0.0662	PREDICTED: transcription initiation factor TFIID subunit 3-like isoform X1 [Cicer arietinum]	ko03022//Basal transcription factors	-	-	-
		MIR7539	Unigene0043327	0.0734	0.1337	0.0662	PREDICTED: adenine/guanine permease AZG2-like [Cicer arietinum]	-	-	GO:0015205//nucleobase transmembrane transporter activity	GO:0006863//purine nucleobase transport
		MIR7539	Unigene0043360	0.0734	0.1337	0.0662	PREDICTED: protein DEHYDRATION-INDUCED 19 homolog 4-like [Cicer arietinum]	-	-	-	GO:0030522//intracellular receptor signaling pathway;GO:0010017//red or far-red light signaling pathway
		MIR7539	Unigene0043448	0.0734	0.1337	0.0662	PREDICTED: stress response protein nst1-like isoform X1 [Cicer arietinum]	-	-	-	-
		MIR7539	Unigene0043592	0.0734	0.1337	0.0662	--	-	-	-	-
		MIR7539	Unigene0043596	0.0734	0.1337	0.0662	PREDICTED: protein prenyltransferase alpha subunit repeat-containing protein 1-like isoform X1 [Cicer arietinum]	-	-	GO:0004659//prenyltransferase activity	GO:0006464//cellular protein modification process
		MIR7539	Unigene0043923	0.0734	0.1337	0.0662	--	-	-	-	-
		MIR7539	Unigene0043965	0.0734	0.1337	0.0662	--	-	-	-	-
		MIR7539	Unigene0044088	0.0734	0.1337	0.0662	PREDICTED: uncharacterized LOC101218228 [Cucumis sativus]	-	-	-	-
		MIR7539	Unigene0044191	0.0734	0.1337	0.0662	--	-	-	-	-
		MIR7539	Unigene0044206	0.0734	0.1337	0.0662	PREDICTED: U-box domain-containing protein 9-like [Cicer arietinum]	-	-	-	-
		MIR7539	Unigene0044311	0.0734	0.1337	0.0662	Os02g0799300 [Oryza sativa Japonica Group]	-	-	-	-
		MIR7539	Unigene0044317	0.0734	0.1337	0.0662	PREDICTED: zinc finger protein JACKDAW-like isoform X1 [Cicer arietinum]	-	-	-	-
		MIR7539	Unigene0044363	0.0734	0.1337	0.0662	--	-	-	-	-
		MIR7539	Unigene0044409	0.0734	0.1337	0.0662	Heat shock protein DnaJ with tetratricopeptide repeat isoform 1 [Theobroma cacao]	-	-	-	-
		MIR7539	Unigene0044473	0.0734	0.1337	0.0662	--	-	-	-	-
		MIR7539	Unigene0044547	0.0734	0.1337	0.0662	Palmitoyltransferase ERF2 [Medicago truncatula]	-	-	-	-
		MIR7539	Unigene0044557	0.0734	0.1337	0.0662	--	-	-	-	-
		MIR7539	Unigene0044581	0.0734	0.1337	0.0662	--	-	-	-	-
		MIR7539	Unigene0044605	0.0734	0.1337	0.0662	PREDICTED: protein TRIGALACTOSYLDIACYLGLYCEROL 2, chloroplastic-like [Cicer arietinum]	-	-	-	-
		MIR7539	Unigene0044637	0.0734	0.1337	0.0662	PREDICTED: MFP1 attachment factor 1-like [Cicer arietinum]	-	-	-	-
		MIR7539	Unigene0044791	0.0734	0.1337	0.0662	Photosystem I P700 chlorophyll a apoprotein [Medicago truncatula]	ko01100//Metabolic pathways;ko00195//Photosynthesis	-	-	-
		MIR7539	Unigene0044877	0.0734	0.1337	0.0662	PREDICTED: glutamyl-tRNA(Gln) amidotransferase subunit A, chloroplastic/mitochondrial-like isoform X1 [Cicer arietinum]	ko01100//Metabolic pathways;ko00970//Aminoacyl-tRNA biosynthesis	-	-	-
		MIR7539	Unigene0045064	0.0734	0.1337	0.0662	--	-	-	-	-
		MIR7539	Unigene0045071	0.0734	0.1337	0.0662	PREDICTED: probable galactose-1-phosphate uridyltransferase-like [Cicer arietinum]	ko01100//Metabolic pathways;ko01110//Biosynthesis of secondary metabolites;ko00520//Amino sugar and nucleotide sugar metabolism;ko00052//Galactose metabolism	-	-	-
		MIR7539	Unigene0045283	0.0734	0.1337	0.0662	Polyadenylate-binding protein [Medicago truncatula]	-	-	-	-
		MIR7539	Unigene0045297	0.0734	0.1337	0.0662	--	-	-	-	-
		MIR7539	Unigene0045406	0.0734	0.1337	0.0662	--	-	-	-	-
		MIR7539	Unigene0045415	0.0734	0.1337	0.0662	PREDICTED: histidine kinase 3-like [Cicer arietinum]	-	-	-	-
		MIR7539	Unigene0045466	0.0734	0.1337	0.0662	DNA repair and recombination protein RAD54-like protein [Medicago truncatula]	-	-	GO:0017111//nucleoside-triphosphatase activity;GO:0032550;GO:0003676//nucleic acid binding	GO:0009987//cellular process;GO:0010467//gene expression
		MIR7539	Unigene0045498	0.0734	0.1337	0.0662	--	-	-	-	-
		MIR7539	Unigene0045860	0.0734	0.1337	0.0662	PREDICTED: protein DYAD-like [Fragaria vesca subsp. vesca]	-	-	-	-
		MIR7539	Unigene0045996	0.0734	0.1337	0.0662	--	-	-	-	-
		MIR7539	Unigene0046055	0.0734	0.1337	0.0662	PREDICTED: cysteine-rich receptor-like protein kinase 10-like isoform X1 [Cicer arietinum]	-	-	GO:0004672//protein kinase activity;GO:0097159//organic cyclic compound binding;GO:0036094//small molecule binding	GO:0006464//cellular protein modification process;GO:0016310//phosphorylation
		MIR7539	Unigene0046082	0.0734	0.1337	0.0662	PREDICTED: probable histone-lysine N-methyltransferase, H3 lysine-9 specific SUVH9-like isoform X1 [Cicer arietinum]	-	GO:0043231//intracellular membrane-bounded organelle;GO:0043232	GO:0046914//transition metal ion binding;GO:0016279//protein-lysine N-methyltransferase activity;GO:0005515//protein binding	GO:0009292//genetic transfer;GO:0016571//histone methylation
		MIR7539	Unigene0046139	0.0734	0.1337	0.0662	Heme oxygenase-like, multi-helical isoform 1 [Theobroma cacao]	-	GO:0044444//cytoplasmic part	-	-
		MIR7539	Unigene0046263	0.0734	0.1337	0.0662	Os03g0669600 [Oryza sativa Japonica Group]	-	-	-	-
		MIR7539	Unigene0046276	0.0734	0.1337	0.0662	Zinc finger protein [Medicago truncatula]	-	-	GO:0097159//organic cyclic compound binding;GO:0043169//cation binding	-
		MIR7539	Unigene0046420	0.0734	0.1337	0.0662	--	-	-	-	-
		MIR7539	Unigene0046445	0.0734	0.1337	0.0662	--	-	-	-	-
		MIR7539	Unigene0046552	0.0734	0.1337	0.0662	PREDICTED: helicase domino-like [Cicer arietinum]	-	-	GO:0003676//nucleic acid binding;GO:0017111//nucleoside-triphosphatase activity;GO:0032550	-
		MIR7539	Unigene0046569	0.0734	0.1337	0.0662	--	-	-	-	-
		MIR7539	Unigene0046627	0.0734	0.1337	0.0662	Aspartic proteinase Asp1 [Medicago truncatula]	-	-	GO:0004175//endopeptidase activity	GO:0016485//protein processing
		MIR7539	Unigene0046631	0.0734	0.1337	0.0662	CCP [Medicago truncatula]	-	-	GO:0003824//catalytic activity;GO:0043169//cation binding	GO:0009877//nodulation
[truncated: 1,574 more rows]
